# Supplementary material for: Genome-wide identification of Thellungiella salsuginea microRNAs with putative roles in the salt stress response
Source: BMC Plant Biol. 2013 Nov 15;13:180. doi: 10.1186/1471-2229-13-180 (PMC4225614; doi:10.1186/1471-2229-13-180)
Supplement: Additional file 7: Table S6 — MiRNA variants identified in Thellungiella salsuginea. Table S7 Plausible candidates of novel miRNAs identified in Thellungiella salsuginea.Table S8 Targets of novel miRNAs in Thellungiella salsuginea.Table S10 Targets of known miRNAs in Thellungiella salsuginea. [file 1471-2229-13-180-S7.xls]

## Sheet: Table S7
Table S7 MiRNA variant identified in Thellungiella
Number	Variant name	Sequence	Length	Reads in CL	Reads in TL	Change fold	Homolog	Homolog length	Homolog sequence	Family	Mismatch number	Gap number
1	tsa-miRv1	TGACAGAAGAGAGTGAGCAA	20	7806	4337	0.570406	bna-miR156a	21	TGACAGAAGAGAGTGAGCACA	MIR156	0	1
2	tsa-miRv2	TGACAGAAGAGAGTGAGCA	19	5047	3233	0.657652	ath-miR156a	20	TGACAGAAGAGAGTGAGCAC	MIR156	0	1
3	tsa-miRv3	TTGACAGAAGATAGAGAGCAA	21	4377	2831	0.664029	ath-miR157a	21	TTGACAGAAGATAGAGAGCAC	MIR156	1	0
4	tsa-miRv4	TGACAGAAGAGAGTGAGCAT	20	3515	1966	0.574224	ath-miR156a	20	TGACAGAAGAGAGTGAGCAC	MIR156	1	0
5	tsa-miRv5	TGACAGAAGAGAGTGAGCACT	21	2895	1478	0.524142	bna-miR156a	21	TGACAGAAGAGAGTGAGCACA	MIR156	1	0
6	tsa-miRv6	TTGACAGAAGATAGAGAGCACT	22	2256	1394	0.634377	ath-miR157a	21	TTGACAGAAGATAGAGAGCAC	MIR156	0	1
7	tsa-miRv7	TTGACAGAAGATAGAGAGCA	20	1637	1053	0.660394	ath-miR157a	21	TTGACAGAAGATAGAGAGCAC	MIR156	0	1
8	tsa-miRv8	TGACAGAAGAGAGTGAGCACTT	22	1507	824	0.561355	bna-miR156a	21	TGACAGAAGAGAGTGAGCACA	MIR156	1	1
9	tsa-miRv9	TTGACAGAAGATAGAGAGCACA	22	1328	945	0.730562	gma-miR156f	22	TTGACAGAAGAGAGAGAGCACA	MIR156	1	0
10	tsa-miRv10	TGACAGACGAGAGTGAGCAC	20	1231	632	0.527087	ath-miR156a	20	TGACAGAAGAGAGTGAGCAC	MIR156	1	0
11	tsa-miRv11	TGACAGAAGAGAGTGATCAC	20	1041	718	0.708104	ath-miR156a	20	TGACAGAAGAGAGTGAGCAC	MIR156	1	0
12	tsa-miRv12	TTGACAGAAGATAGAGAGCAT	21	989	584	0.606234	ath-miR157a	21	TTGACAGAAGATAGAGAGCAC	MIR156	1	0
13	tsa-miRv13	TGACAGAAGAGAGTGAGC	18	988	580	0.602691	ath-miR156a	20	TGACAGAAGAGAGTGAGCAC	MIR156	0	2
14	tsa-miRv14	GACAGAAGAGAGTGAGCAC	19	892	406	0.467288	ath-miR156a	20	TGACAGAAGAGAGTGAGCAC	MIR156	0	1
15	tsa-miRv15	TTGACAGAAGATAGAGAGCACTT	23	879	642	0.749842	ath-miR157a	21	TTGACAGAAGATAGAGAGCAC	MIR156	0	2
16	tsa-miRv16	TTGCCAGAAGATAGAGAGCAC	21	803	451	0.576613	ath-miR157a	21	TTGACAGAAGATAGAGAGCAC	MIR156	1	0
17	tsa-miRv17	CTGACAGAAGAGAGTGAGCAC	21	802	570	0.729666	gma-miR156k	21	TTGACAGAAGAGAGTGAGCAC	MIR156	1	0
18	tsa-miRv18	TGCCAGAAGAGAGTGAGCAC	20	797	671	0.864346	ath-miR156a	20	TGACAGAAGAGAGTGAGCAC	MIR156	1	0
19	tsa-miRv19	TGACAGAAGAGATTGAGCAC	20	794	532	0.687883	ath-miR156a	20	TGACAGAAGAGAGTGAGCAC	MIR156	1	0
20	tsa-miRv20	GCTCTTTAGCCTTCTGTCATC	21	769	427	0.570066	aly-miR157a*	22	GCTCTCTAGCCTTCTGTCATCA	MIR156	1	1
21	tsa-miRv21	TTGACAGAAGATAGAGAGAAC	21	766	345	0.462396	ath-miR157a	21	TTGACAGAAGATAGAGAGCAC	MIR156	1	0
22	tsa-miRv22	GACAGAAGATAGAGAGCAC	19	735	357	0.49866	ath-miR157d	20	TGACAGAAGATAGAGAGCAC	MIR156	0	1
23	tsa-miRv23	TGACAGAAGAGAGTGAGCCC	20	703	427	0.623585	ath-miR156a	20	TGACAGAAGAGAGTGAGCAC	MIR156	1	0
24	tsa-miRv24	TTGAAAGAAGATAGAGAGCAC	21	701	347	0.5082	ath-miR157a	21	TTGACAGAAGATAGAGAGCAC	MIR156	1	0
25	tsa-miRv25	TGACAGAAGAGAGTGAGAAC	20	695	385	0.568721	ath-miR156a	20	TGACAGAAGAGAGTGAGCAC	MIR156	1	0
26	tsa-miRv26	TGACAGAAGATAGTGAGCAC	20	679	363	0.548858	ath-miR156a	20	TGACAGAAGAGAGTGAGCAC	MIR156	1	0
27	tsa-miRv27	TGACAGCAGAGAGTGAGCAC	20	678	492	0.745004	ath-miR156a	20	TGACAGAAGAGAGTGAGCAC	MIR156	1	0
28	tsa-miRv28	TTGACAGAAGATAGTGAGCAC	21	640	221	0.354516	ath-miR157a	21	TTGACAGAAGATAGAGAGCAC	MIR156	1	0
29	tsa-miRv29	TGACAGAAGAGAGTTAGCAC	20	627	313	0.512507	ath-miR156a	20	TGACAGAAGAGAGTGAGCAC	MIR156	1	0
30	tsa-miRv30	TTGACAGCAGATAGAGAGCAC	21	622	438	0.722948	ath-miR157a	21	TTGACAGAAGATAGAGAGCAC	MIR156	1	0
31	tsa-miRv31	TTGACAGAAGATAGAGATCAC	21	612	430	0.721341	ath-miR157a	21	TTGACAGAAGATAGAGAGCAC	MIR156	1	0
32	tsa-miRv32	TGGCAGAAGAGAGTGAGCAC	20	599	317	0.54332	ath-miR156a	20	TGACAGAAGAGAGTGAGCAC	MIR156	1	0
33	tsa-miRv33	ACTGACAGAAGAGAGTGAGCAC	22	593	361	0.624994	gma-miR156k	21	TTGACAGAAGAGAGTGAGCAC	MIR156	1	1
34	tsa-miRv34	TGACAGAAGAGAGTGCGCAC	20	555	418	0.773226	ath-miR156a	20	TGACAGAAGAGAGTGAGCAC	MIR156	1	0
35	tsa-miRv35	TTGACAGAAGATAGCGAGCAC	21	519	381	0.75367	ath-miR157a	21	TTGACAGAAGATAGAGAGCAC	MIR156	1	0
36	tsa-miRv36	TTGACAGAAGATAGAGCGCAC	21	515	364	0.725634	ath-miR157a	21	TTGACAGAAGATAGAGAGCAC	MIR156	1	0
37	tsa-miRv37	TTGACAGAAGATAGATAGCAC	21	496	331	0.685125	ath-miR157a	21	TTGACAGAAGATAGAGAGCAC	MIR156	1	0
38	tsa-miRv38	TTGACAGAAGAGAGTGAGCAA	21	493	326	0.678882	gma-miR156k	21	TTGACAGAAGAGAGTGAGCAC	MIR156	1	0
39	tsa-miRv39	TTGACAGAAGATATAGAGCAC	21	478	337	0.723811	ath-miR157a	21	TTGACAGAAGATAGAGAGCAC	MIR156	1	0
40	tsa-miRv40	TGACCGAAGAGAGTGAGCAC	20	469	317	0.693921	ath-miR156a	20	TGACAGAAGAGAGTGAGCAC	MIR156	1	0
41	tsa-miRv41	TTACAGAAGAGAGTGAGCAC	20	461	296	0.659195	gma-miR156k	21	TTGACAGAAGAGAGTGAGCAC	MIR156	0	1
42	tsa-miRv42	TGACAGAATAGAGTGAGCAC	20	451	284	0.646495	ath-miR156a	20	TGACAGAAGAGAGTGAGCAC	MIR156	1	0
43	tsa-miRv43	AGACAGAAGAGAGTGAGCAC	20	447	236	0.542036	ath-miR156a	20	TGACAGAAGAGAGTGAGCAC	MIR156	1	0
44	tsa-miRv44	TGACAGAAGATAGAGAGCACA	21	447	376	0.863582	osa-miR156k	21	TGACAGAAGAGAGAGAGCACA	MIR156	1	0
45	tsa-miRv45	TTGACAGAAGATAGAGAGCCC	21	436	350	0.824148	ath-miR157a	21	TTGACAGAAGATAGAGAGCAC	MIR156	1	0
46	tsa-miRv46	TTGACAGAAGATCGAGAGCAC	21	430	280	0.668518	ath-miR157a	21	TTGACAGAAGATAGAGAGCAC	MIR156	1	0
47	tsa-miRv47	TGACAGAAGAGAGTGGGCAC	20	424	252	0.61018	ath-miR156a	20	TGACAGAAGAGAGTGAGCAC	MIR156	1	0
48	tsa-miRv48	TGACAGAAGCGAGTGAGCAC	20	413	281	0.698521	ath-miR156a	20	TGACAGAAGAGAGTGAGCAC	MIR156	1	0
49	tsa-miRv49	TGACAGAAGAGCGTGAGCAC	20	398	316	0.815131	ath-miR156a	20	TGACAGAAGAGAGTGAGCAC	MIR156	1	0
50	tsa-miRv50	TTGACAGAAGAGAGTGAGCA	20	380	293	0.791603	gma-miR156k	21	TTGACAGAAGAGAGTGAGCAC	MIR156	0	1
51	tsa-miRv51	TGACAGGAGAGAGTGAGCAC	20	375	228	0.624205	ath-miR156a	20	TGACAGAAGAGAGTGAGCAC	MIR156	1	0
52	tsa-miRv52	TGAAAGAAGAGAGTGAGCAC	20	367	158	0.441992	ath-miR156a	20	TGACAGAAGAGAGTGAGCAC	MIR156	1	0
53	tsa-miRv53	TTGGCAGAAGATAGAGAGCAC	21	359	222	0.634866	ath-miR157a	21	TTGACAGAAGATAGAGAGCAC	MIR156	1	0
54	tsa-miRv54	TTGACAGAAGATAGGGAGCAC	21	342	230	0.690439	ath-miR157a	21	TTGACAGAAGATAGAGAGCAC	MIR156	1	0
55	tsa-miRv55	TGACAGAAGAGAGTGAGCAG	20	332	98	0.303048	ath-miR156a	20	TGACAGAAGAGAGTGAGCAC	MIR156	1	0
56	tsa-miRv56	ACTGACAGAAGAGAGTGAGCA	21	328	259	0.81068	gma-miR156k	21	TTGACAGAAGAGAGTGAGCAC	MIR156	1	2
57	tsa-miRv57	TGACAGAAGAGAGTGAGGAC	20	324	213	0.674929	ath-miR156a	20	TGACAGAAGAGAGTGAGCAC	MIR156	1	0
58	tsa-miRv58	TGACAGAAGATAGAGAGCACT	21	324	240	0.760483	ath-miR157d	20	TGACAGAAGATAGAGAGCAC	MIR156	0	1
59	tsa-miRv59	TTGACAGACGATAGAGAGCAC	21	321	315	1.00746	ath-miR157a	21	TTGACAGAAGATAGAGAGCAC	MIR156	1	0
60	tsa-miRv60	TGACAGAAGGGAGTGAGCAC	20	313	190	0.623208	ath-miR156a	20	TGACAGAAGAGAGTGAGCAC	MIR156	1	0
61	tsa-miRv61	TGACATAAGAGAGTGAGCAC	20	313	248	0.81345	ath-miR156a	20	TGACAGAAGAGAGTGAGCAC	MIR156	1	0
62	tsa-miRv62	TTGACAGAAGATAGAGAGC	19	303	196	0.664105	ath-miR157a	21	TTGACAGAAGATAGAGAGCAC	MIR156	0	2
63	tsa-miRv63	TTGACAGAAGCTAGAGAGCAC	21	293	243	0.851456	ath-miR157a	21	TTGACAGAAGATAGAGAGCAC	MIR156	1	0
64	tsa-miRv64	TGACAGAAGAGAGTGAACAC	20	292	164	0.576613	ath-miR156a	20	TGACAGAAGAGAGTGAGCAC	MIR156	1	0
65	tsa-miRv65	TGACGGAAGAGAGTGAGCAC	20	291	166	0.585651	ath-miR156a	20	TGACAGAAGAGAGTGAGCAC	MIR156	1	0
66	tsa-miRv66	TTGACAGAAGATAGAGAGCACC	22	291	219	0.772635	ath-miR157a	21	TTGACAGAAGATAGAGAGCAC	MIR156	0	1
67	tsa-miRv67	CTTGACAGAAGATAGAGAGCAC	22	289	199	0.706934	bgy-miR156	22	TTTGACAGAAGATAGAGAGCAC	MIR156	1	0
68	tsa-miRv68	TGACAGAAGAGAGTGAGCACAT	22	284	149	0.538631	bna-miR156a	21	TGACAGAAGAGAGTGAGCACA	MIR156	0	1
69	tsa-miRv69	TAACAGAAGAGAGTGAGCAC	20	277	139	0.515179	ath-miR156a	20	TGACAGAAGAGAGTGAGCAC	MIR156	1	0
70	tsa-miRv70	TGACAGAAGAGAGTGAGTAC	20	277	164	0.607838	ath-miR156a	20	TGACAGAAGAGAGTGAGCAC	MIR156	1	0
71	tsa-miRv71	TTGACAGAAGAGAGGGAGCAC	21	270	143	0.543746	smo-miR156d	21	TTGACAGAAGACAGGGAGCAC	MIR156	1	0
72	tsa-miRv72	AACTGACAGAAGAGAGTGAGCAC	23	267	229	0.880537	gma-miR156k	21	TTGACAGAAGAGAGTGAGCAC	MIR156	1	2
73	tsa-miRv73	TGACAGAAGAGACTGAGCAC	20	259	130	0.515308	ath-miR156a	20	TGACAGAAGAGAGTGAGCAC	MIR156	1	0
74	tsa-miRv74	TGACAGAAAAGAGTGAGCAC	20	258	168	0.668518	ath-miR156a	20	TGACAGAAGAGAGTGAGCAC	MIR156	1	0
75	tsa-miRv75	TCGACAGAAGATAGAGAGCAC	21	258	181	0.720248	ath-miR157a	21	TTGACAGAAGATAGAGAGCAC	MIR156	1	0
76	tsa-miRv76	TTGACAGAAGATAGAGAGCACAT	23	255	217	0.873661	gma-miR156f	22	TTGACAGAAGAGAGAGAGCACA	MIR156	1	1
77	tsa-miRv77	TTGACAGAAGAGAGTGAGCAT	21	254	179	0.723507	gma-miR156k	21	TTGACAGAAGAGAGTGAGCAC	MIR156	1	0
78	tsa-miRv78	TGACAGAAGAGAGTGAGCACC	21	248	183	0.75757	bna-miR156a	21	TGACAGAAGAGAGTGAGCACA	MIR156	1	0
79	tsa-miRv79	TTTACAGAAGATAGAGAGCAC	21	244	139	0.584855	bgy-miR156	22	TTTGACAGAAGATAGAGAGCAC	MIR156	0	1
80	tsa-miRv80	TTGACAGGAGATAGAGAGCAC	21	243	150	0.633736	ath-miR157a	21	TTGACAGAAGATAGAGAGCAC	MIR156	1	0
81	tsa-miRv81	ATGACAGAAGATAGAGAGCAC	21	241	116	0.494156	ath-miR157a	21	TTGACAGAAGATAGAGAGCAC	MIR156	1	0
82	tsa-miRv82	TGACAGAAGAGAGTAAGCAC	20	237	158	0.684435	ath-miR156a	20	TGACAGAAGAGAGTGAGCAC	MIR156	1	0
83	tsa-miRv83	TTGACAGAAGATAGAGACCAC	21	232	156	0.690335	ath-miR157a	21	TTGACAGAAGATAGAGAGCAC	MIR156	1	0
84	tsa-miRv84	TTGACAGAAGGTAGAGAGCAC	21	232	159	0.703611	ath-miR157a	21	TTGACAGAAGATAGAGAGCAC	MIR156	1	0
85	tsa-miRv85	TTGACAGAGGATAGAGAGCAC	21	230	149	0.665092	ath-miR157a	21	TTGACAGAAGATAGAGAGCAC	MIR156	1	0
86	tsa-miRv86	TAGACAGAAGATAGAGAGCAC	21	228	112	0.50432	ath-miR157a	21	TTGACAGAAGATAGAGAGCAC	MIR156	1	0
87	tsa-miRv87	TTGACAGAAGATAGAGAGGAC	21	223	111	0.511024	ath-miR157a	21	TTGACAGAAGATAGAGAGCAC	MIR156	1	0
88	tsa-miRv88	TTGACAGAAGAGAGCGAGCAC	21	221	176	0.817606	ahy-miR156c	21	TTGACAGAAGAGAGAGAGCAC	MIR156	1	0
89	tsa-miRv89	TGACAGAAGAGAGTGACCAC	20	219	167	0.782881	ath-miR156a	20	TGACAGAAGAGAGTGAGCAC	MIR156	1	0
90	tsa-miRv90	TTGACAGAAGATAGAGAGCAG	21	210	108	0.527993	ath-miR157a	21	TTGACAGAAGATAGAGAGCAC	MIR156	1	0
91	tsa-miRv91	TTGACAGAAGACAGAGAGCAC	21	206	182	0.907042	ath-miR157a	21	TTGACAGAAGATAGAGAGCAC	MIR156	1	0
92	tsa-miRv92	TGATAGAAGAGAGTGAGCAC	20	194	113	0.597999	ath-miR156a	20	TGACAGAAGAGAGTGAGCAC	MIR156	1	0
93	tsa-miRv93	TGACAGAAGAGAGTGAGCATT	21	194	109	0.57683	bna-miR156a	21	TGACAGAAGAGAGTGAGCACA	MIR156	2	0
94	tsa-miRv94	TTGACCGAAGATAGAGAGCAC	21	191	139	0.747145	ath-miR157a	21	TTGACAGAAGATAGAGAGCAC	MIR156	1	0
95	tsa-miRv95	TGACAGAAGAGAGTGAGCGC	20	190	97	0.524133	ath-miR156a	20	TGACAGAAGAGAGTGAGCAC	MIR156	1	0
96	tsa-miRv96	TTGACAGAAGATAGAGAACAC	21	188	128	0.698997	ath-miR157a	21	TTGACAGAAGATAGAGAGCAC	MIR156	1	0
97	tsa-miRv97	TTGACAGAATATAGAGAGCAC	21	184	179	0.998754	ath-miR157a	21	TTGACAGAAGATAGAGAGCAC	MIR156	1	0
98	tsa-miRv98	TGACAGAAGATAGAGAGCAA	20	184	94	0.524485	ath-miR157d	20	TGACAGAAGATAGAGAGCAC	MIR156	1	0
99	tsa-miRv99	TCTGACAGAAGAGAGTGAGCAC	22	183	96	0.538572	gma-miR156k	21	TTGACAGAAGAGAGTGAGCAC	MIR156	0	1
100	tsa-miRv100	TTGACAGAAGATGGAGAGCAC	21	173	107	0.634982	ath-miR157a	21	TTGACAGAAGATAGAGAGCAC	MIR156	1	0
101	tsa-miRv101	TTGACAGAAGATAGAGAGTAC	21	173	131	0.777407	ath-miR157a	21	TTGACAGAAGATAGAGAGCAC	MIR156	1	0
102	tsa-miRv102	TGACAGAACAGAGTGAGCAC	20	172	105	0.626735	ath-miR156a	20	TGACAGAAGAGAGTGAGCAC	MIR156	1	0
103	tsa-miRv103	TTAACAGAAGATAGAGAGCAC	21	170	113	0.682422	ath-miR157a	21	TTGACAGAAGATAGAGAGCAC	MIR156	1	0
104	tsa-miRv104	TTGACAGAAGATAGAAAGCAC	21	163	112	0.70543	ath-miR157a	21	TTGACAGAAGATAGAGAGCAC	MIR156	1	0
105	tsa-miRv105	TTGACGGAAGATAGAGAGCAC	21	163	126	0.793609	ath-miR157a	21	TTGACAGAAGATAGAGAGCAC	MIR156	1	0
106	tsa-miRv106	TACAGAAGAGAGTGAGCAC	19	163	76	0.478685	ath-miR156a	20	TGACAGAAGAGAGTGAGCAC	MIR156	0	1
107	tsa-miRv107	TTGATAGAAGATAGAGAGCAC	21	161	106	0.675933	ath-miR157a	21	TTGACAGAAGATAGAGAGCAC	MIR156	1	0
108	tsa-miRv108	TGACAGAAGAGAGTGAGCTC	20	159	98	0.632779	ath-miR156a	20	TGACAGAAGAGAGTGAGCAC	MIR156	1	0
109	tsa-miRv109	TTGACAGAAGATAAAGAGCAC	21	158	99	0.643282	ath-miR157a	21	TTGACAGAAGATAGAGAGCAC	MIR156	1	0
110	tsa-miRv110	GGACAGAAGAGAGTGAGCAC	20	156	56	0.368542	ath-miR156a	20	TGACAGAAGAGAGTGAGCAC	MIR156	1	0
111	tsa-miRv111	TTGACAGAAGATAGAGAGCGC	21	156	105	0.691016	ath-miR157a	21	TTGACAGAAGATAGAGAGCAC	MIR156	1	0
112	tsa-miRv112	TGACAGAAGAGAGTCAGCAC	20	150	93	0.636524	ath-miR156a	20	TGACAGAAGAGAGTGAGCAC	MIR156	1	0
113	tsa-miRv113	TTGACAGAAGATAGAGAGCACTC	23	141	116	0.844622	ath-miR157a	21	TTGACAGAAGATAGAGAGCAC	MIR156	0	2
114	tsa-miRv114	TGACAGAAGAGAATGAGCAC	20	135	76	0.577967	ath-miR156a	20	TGACAGAAGAGAGTGAGCAC	MIR156	1	0
115	tsa-miRv115	TTGCCAGAAGAGAGTGAGCAC	21	131	95	0.744519	gma-miR156k	21	TTGACAGAAGAGAGTGAGCAC	MIR156	1	0
116	tsa-miRv116	GTTGACAGAAGAGAGTGAGCAC	22	131	75	0.587778	gma-miR156k	21	TTGACAGAAGAGAGTGAGCAC	MIR156	0	1
117	tsa-miRv117	TTGACATAAGATAGAGAGCAC	21	129	79	0.628725	ath-miR157a	21	TTGACAGAAGATAGAGAGCAC	MIR156	1	0
118	tsa-miRv118	GTGACAGAAGATAGAGAGCAC	21	128	40	0.320829	ath-miR157a	21	TTGACAGAAGATAGAGAGCAC	MIR156	1	0
119	tsa-miRv119	TTGACAGAAGATAGAGAGCTC	21	126	78	0.635547	ath-miR157a	21	TTGACAGAAGATAGAGAGCAC	MIR156	1	0
120	tsa-miRv120	TGACAGAAGAGAGTGTGCAC	20	123	63	0.525846	ath-miR156a	20	TGACAGAAGAGAGTGAGCAC	MIR156	1	0
121	tsa-miRv121	TGACAGAAGAAAGTGAGCAC	20	122	58	0.488081	ath-miR156a	20	TGACAGAAGAGAGTGAGCAC	MIR156	1	0
122	tsa-miRv122	TGACAGAAGACAGTGAGCAC	20	121	99	0.839988	ath-miR156a	20	TGACAGAAGAGAGTGAGCAC	MIR156	1	0
123	tsa-miRv123	TGACACAAGAGAGTGAGCAC	20	116	81	0.716887	ath-miR156a	20	TGACAGAAGAGAGTGAGCAC	MIR156	1	0
124	tsa-miRv124	TGACAAAAGAGAGTGAGCAC	20	115	61	0.544572	ath-miR156a	20	TGACAGAAGAGAGTGAGCAC	MIR156	1	0
125	tsa-miRv125	TTGACAGAAGAGATTGAGCAC	21	114	93	0.837532	gma-miR156k	21	TTGACAGAAGAGAGTGAGCAC	MIR156	1	0
126	tsa-miRv126	TGACAGAAGATAGAGAGCACTT	22	113	82	0.745004	ath-miR157d	20	TGACAGAAGATAGAGAGCAC	MIR156	0	2
127	tsa-miRv127	TGACAGAAGAGTGAGCAC	18	112	58	0.531659	ath-miR156a	20	TGACAGAAGAGAGTGAGCAC	MIR156	0	2
128	tsa-miRv128	TGAGAGAAGAGAGTGAGCAC	20	111	52	0.480954	ath-miR156a	20	TGACAGAAGAGAGTGAGCAC	MIR156	1	0
129	tsa-miRv129	TGACAGAAGAGAGTGAGCACCT	22	106	70	0.677978	bna-miR156a	21	TGACAGAAGAGAGTGAGCACA	MIR156	1	1
130	tsa-miRv130	TGACAGAAGAGTGTGAGCAC	20	104	30	0.29615	ath-miR156a	20	TGACAGAAGAGAGTGAGCAC	MIR156	1	0
131	tsa-miRv131	TCACAGAAGAGAGTGAGCAC	20	104	67	0.661401	ath-miR156a	20	TGACAGAAGAGAGTGAGCAC	MIR156	1	0
132	tsa-miRv132	TTGACAGAAGAGAGTGAGCACA	22	103	118	1.17616	gma-miR156f	22	TTGACAGAAGAGAGAGAGCACA	MIR156	1	0
133	tsa-miRv133	TTGACAGAAGAGAGTGATCAC	21	103	90	0.897075	gma-miR156k	21	TTGACAGAAGAGAGTGAGCAC	MIR156	1	0
134	tsa-miRv134	TTGACAGAAGATAGAGCAC	19	103	39	0.388732	ath-miR157a	21	TTGACAGAAGATAGAGAGCAC	MIR156	0	2
135	tsa-miRv135	TGACTGAAGAGAGTGAGCAC	20	102	68	0.684435	ath-miR156a	20	TGACAGAAGAGAGTGAGCAC	MIR156	1	0
136	tsa-miRv136	TTGACAGAAGATAGACAGCAC	21	101	74	0.752201	ath-miR157a	21	TTGACAGAAGATAGAGAGCAC	MIR156	1	0
137	tsa-miRv137	TTGACAGAAGAGAGTGAGC	19	101	59	0.599728	gma-miR156k	21	TTGACAGAAGAGAGTGAGCAC	MIR156	0	2
138	tsa-miRv138	TTGACAGAAAATAGAGAGCAC	21	99	54	0.559992	ath-miR157a	21	TTGACAGAAGATAGAGAGCAC	MIR156	1	0
139	tsa-miRv139	TTGAGAGAAGATAGAGAGCAC	21	94	67	0.731763	ath-miR157a	21	TTGACAGAAGATAGAGAGCAC	MIR156	1	0
140	tsa-miRv140	TTGTCAGAAGATAGAGAGCAC	21	94	68	0.742685	ath-miR157a	21	TTGACAGAAGATAGAGAGCAC	MIR156	1	0
141	tsa-miRv141	TTGACAGAAGAGAGTGAGAAC	21	90	40	0.45629	gma-miR156k	21	TTGACAGAAGAGAGTGAGCAC	MIR156	1	0
142	tsa-miRv142	TTGACAGAAGAGCGTGAGCAC	21	88	86	1.00332	gma-miR156k	21	TTGACAGAAGAGAGTGAGCAC	MIR156	1	0
143	tsa-miRv143	TTGACAGAAGATAGAGAGCACCT	23	88	41	0.478327	ath-miR157a	21	TTGACAGAAGATAGAGAGCAC	MIR156	0	2
144	tsa-miRv144	TTGACTGAAGATAGAGAGCAC	21	86	50	0.596891	ath-miR157a	21	TTGACAGAAGATAGAGAGCAC	MIR156	1	0
145	tsa-miRv145	TGACAGAAGATAGAGAGCA	19	86	71	0.847585	ath-miR157d	20	TGACAGAAGATAGAGAGCAC	MIR156	0	1
146	tsa-miRv146	ACAGAAGAGAGTGAGCAC	18	83	49	0.606096	ath-miR156a	20	TGACAGAAGAGAGTGAGCAC	MIR156	0	2
147	tsa-miRv147	TTGACAGAAGAGAGTTAGCAC	21	79	78	1.01366	gma-miR156k	21	TTGACAGAAGAGAGTGAGCAC	MIR156	1	0
148	tsa-miRv148	TTGAAAGAAGAGAGTGAGCAC	21	78	33	0.434353	gma-miR156k	21	TTGACAGAAGAGAGTGAGCAC	MIR156	1	0
149	tsa-miRv149	TTGACAGAAGAGAGTGAGCACT	22	76	47	0.634903	gma-miR156k	21	TTGACAGAAGAGAGTGAGCAC	MIR156	0	1
150	tsa-miRv150	TTGACAAAAGATAGAGAGCAC	21	75	55	0.752878	ath-miR157a	21	TTGACAGAAGATAGAGAGCAC	MIR156	1	0
151	tsa-miRv151	TGACAGAAGAGAGTGAGCAAA	21	73	26	0.365657	bna-miR156a	21	TGACAGAAGAGAGTGAGCACA	MIR156	1	0
152	tsa-miRv152	TGACAGTAGAGAGTGAGCAC	20	72	39	0.556103	ath-miR156a	20	TGACAGAAGAGAGTGAGCAC	MIR156	1	0
153	tsa-miRv153	TTGACAGAAGATACAGAGCAC	21	70	56	0.821322	ath-miR157a	21	TTGACAGAAGATAGAGAGCAC	MIR156	1	0
154	tsa-miRv154	TTGACAGCAGAGAGTGAGCAC	21	70	49	0.718657	gma-miR156k	21	TTGACAGAAGAGAGTGAGCAC	MIR156	1	0
155	tsa-miRv155	TGACAGAAGAGATGAGCAC	19	70	48	0.70399	ath-miR156a	20	TGACAGAAGAGAGTGAGCAC	MIR156	0	1
156	tsa-miRv156	TGACAGAAGATAGAGAGCACC	21	70	48	0.70399	ath-miR157d	20	TGACAGAAGATAGAGAGCAC	MIR156	0	1
157	tsa-miRv157	TTGACAGAAGATAGAGTGCAC	21	69	37	0.550524	ath-miR157a	21	TTGACAGAAGATAGAGAGCAC	MIR156	1	0
158	tsa-miRv158	TTGACAGTAGATAGAGAGCAC	21	69	41	0.61004	ath-miR157a	21	TTGACAGAAGATAGAGAGCAC	MIR156	1	0
159	tsa-miRv159	CTGACAGAAGAGAGTGAGCA	20	68	50	0.754891	gma-miR156k	21	TTGACAGAAGAGAGTGAGCAC	MIR156	1	1
160	tsa-miRv160	TTGACAGAAGATAGAGAGCATT	22	66	45	0.69999	ath-miR157a	21	TTGACAGAAGATAGAGAGCAC	MIR156	1	1
161	tsa-miRv161	TTACAGAAGATAGAGAGCAC	20	64	34	0.545409	ath-miR157a	21	TTGACAGAAGATAGAGAGCAC	MIR156	0	1
162	tsa-miRv162	TGACAGATGAGAGTGAGCAC	20	63	33	0.53777	ath-miR156a	20	TGACAGAAGAGAGTGAGCAC	MIR156	1	0
163	tsa-miRv163	TTGACAGATGATAGAGAGCAC	21	62	33	0.546444	ath-miR157a	21	TTGACAGAAGATAGAGAGCAC	MIR156	1	0
164	tsa-miRv164	TTGACAGAAGTTAGAGAGCAC	21	61	31	0.521741	ath-miR157a	21	TTGACAGAAGATAGAGAGCAC	MIR156	1	0
165	tsa-miRv165	TTGACAGAAGAGAGTGAGCCC	21	60	58	0.992431	gma-miR156k	21	TTGACAGAAGAGAGTGAGCAC	MIR156	1	0
166	tsa-miRv166	TGACAGAAGAGAGGGAGCAA	20	58	17	0.300915	ptc-miR156k	20	TGACAGAAGAGAGGGAGCAC	MIR156	1	0
167	tsa-miRv167	TTGACAGAAGATAGAGAGAAA	21	58	20	0.354018	ath-miR157a	21	TTGACAGAAGATAGAGAGCAC	MIR156	2	0
168	tsa-miRv168	CTTGACAGAAGAGAGTGAGCAC	22	58	43	0.761139	gma-miR156k	21	TTGACAGAAGAGAGTGAGCAC	MIR156	0	1
169	tsa-miRv169	TTCACAGAAGATAGAGAGCAC	21	57	37	0.666423	ath-miR157a	21	TTGACAGAAGATAGAGAGCAC	MIR156	1	0
170	tsa-miRv170	TTGACAGACGAGAGTGAGCAC	21	57	56	1.00864	gma-miR156k	21	TTGACAGAAGAGAGTGAGCAC	MIR156	1	0
171	tsa-miRv171	TTGAAAGAAGATAGAGAGCAA	21	57	30	0.540343	ath-miR157a	21	TTGACAGAAGATAGAGAGCAC	MIR156	2	0
172	tsa-miRv172	TGACAGAAGTGAGTGAGCAC	20	56	33	0.604992	ath-miR156a	20	TGACAGAAGAGAGTGAGCAC	MIR156	1	0
173	tsa-miRv173	TTGACAGAAGATTGAGAGCAC	21	55	31	0.578659	ath-miR157a	21	TTGACAGAAGATAGAGAGCAC	MIR156	1	0
174	tsa-miRv174	TGACAGAAGAGAGTGAGCACAA	22	55	28	0.522659	bna-miR156a	21	TGACAGAAGAGAGTGAGCACA	MIR156	0	1
175	tsa-miRv175	TGACAGAAGAGAGTGAGAAA	20	55	15	0.279996	bna-miR156a	21	TGACAGAAGAGAGTGAGCACA	MIR156	1	1
176	tsa-miRv176	TTGACACAAGATAGAGAGCAC	21	54	49	0.931592	ath-miR157a	21	TTGACAGAAGATAGAGAGCAC	MIR156	1	0
177	tsa-miRv177	ATGACAGAAGAGAGTGAGCAC	21	54	25	0.475302	gma-miR156k	21	TTGACAGAAGAGAGTGAGCAC	MIR156	1	0
178	tsa-miRv178	TGACAGAAGAGAGTAGCAC	19	54	29	0.55135	ath-miR156a	20	TGACAGAAGAGAGTGAGCAC	MIR156	0	1
179	tsa-miRv179	TGGACAGAAGATAGAGAGCAC	21	52	17	0.335636	ath-miR157a	21	TTGACAGAAGATAGAGAGCAC	MIR156	1	0
180	tsa-miRv180	TTTACAGAAGAGAGTGAGCAC	21	52	47	0.927936	gma-miR156k	21	TTGACAGAAGAGAGTGAGCAC	MIR156	1	0
181	tsa-miRv181	TGACAGAAGAGAGAGAGCAA	20	52	37	0.730503	osa-miR156k	21	TGACAGAAGAGAGAGAGCACA	MIR156	0	1
182	tsa-miRv182	TGACAGAAGAGAGTGAGCACTC	22	52	36	0.710759	bna-miR156a	21	TGACAGAAGAGAGTGAGCACA	MIR156	1	1
183	tsa-miRv183	TTGACAGAATAGAGTGAGCAC	21	51	47	0.946131	gma-miR156k	21	TTGACAGAAGAGAGTGAGCAC	MIR156	1	0
184	tsa-miRv184	TGACAGAAGAGAGTGAGCATA	21	50	27	0.554392	bna-miR156a	21	TGACAGAAGAGAGTGAGCACA	MIR156	1	0
185	tsa-miRv185	TTGGCAGAAGAGAGTGAGCAC	21	50	42	0.862388	gma-miR156k	21	TTGACAGAAGAGAGTGAGCAC	MIR156	1	0
186	tsa-miRv186	TGACAGAAGATAGAGAGCAT	20	49	13	0.272377	ath-miR157d	20	TGACAGAAGATAGAGAGCAC	MIR156	1	0
187	tsa-miRv187	TGACAGAAGAGAGTGAGCACTTT	23	49	13	0.272377	bna-miR156a	21	TGACAGAAGAGAGTGAGCACA	MIR156	1	2
188	tsa-miRv188	TTGACAGAAGAGAGTGCGCAC	21	47	33	0.720841	gma-miR156k	21	TTGACAGAAGAGAGTGAGCAC	MIR156	1	0
189	tsa-miRv189	TTGACAGAACATAGAGAGCAC	21	46	27	0.6026	ath-miR157a	21	TTGACAGAAGATAGAGAGCAC	MIR156	1	0
190	tsa-miRv190	TTGACAGAAGAGGGTGAGCAC	21	45	27	0.615991	gma-miR156k	21	TTGACAGAAGAGAGTGAGCAC	MIR156	1	0
191	tsa-miRv191	TTGACAGAAGAGAGTGGGCAC	21	45	28	0.638806	gma-miR156k	21	TTGACAGAAGAGAGTGAGCAC	MIR156	1	0
192	tsa-miRv192	TCGACAGAAGAGAGTGAGCAC	21	44	29	0.676657	gma-miR156k	21	TTGACAGAAGAGAGTGAGCAC	MIR156	1	0
193	tsa-miRv193	TGACAGAAGATAGAGAGCACAT	22	44	32	0.746656	osa-miR156k	21	TGACAGAAGAGAGAGAGCACA	MIR156	1	1
194	tsa-miRv194	GTTGACAGAAGATAGAGAGCAC	22	43	13	0.310383	bgy-miR156	22	TTTGACAGAAGATAGAGAGCAC	MIR156	1	0
195	tsa-miRv195	TTGACAGAAGAGAGTGAGTAC	21	43	30	0.716269	gma-miR156k	21	TTGACAGAAGAGAGTGAGCAC	MIR156	1	0
196	tsa-miRv196	TGACAGAAGATAGCGAGCAC	20	40	31	0.795656	ath-miR157d	20	TGACAGAAGATAGAGAGCAC	MIR156	1	0
197	tsa-miRv197	TGACAGAAGAGAGCGAGCAA	20	39	20	0.526488	zma-miR156k	20	TGACAGAAGAGAGCGAGCAC	MIR156	1	0
198	tsa-miRv198	TTGACAGAAGATAGAGAGGAA	21	38	21	0.567361	ath-miR157a	21	TTGACAGAAGATAGAGAGCAC	MIR156	2	0
199	tsa-miRv199	TTGAAAGAAGATAGAGAGAAC	21	37	13	0.360716	ath-miR157a	21	TTGACAGAAGATAGAGAGCAC	MIR156	2	0
200	tsa-miRv200	GCTCACTCTCTTTCTGTCATAAC	23	37	11	0.305221	aly-miR156d*	21	GCTCACTCTCTTTCTGTCATA	MIR156	0	2
201	tsa-miRv201	TTGACAGGAGAGAGTGAGCAC	21	36	17	0.484808	gma-miR156k	21	TTGACAGAAGAGAGTGAGCAC	MIR156	1	0
202	tsa-miRv202	TTGACAGAAGATAGAGAGCAAA	22	36	22	0.627399	gma-miR156f	22	TTGACAGAAGAGAGAGAGCACA	MIR156	2	0
203	tsa-miRv203	TTTGACAGAAGAGAGTGAGCAC	22	35	24	0.70399	gma-miR156k	21	TTGACAGAAGAGAGTGAGCAC	MIR156	0	1
204	tsa-miRv204	GACAGAAGAGAGTGAGCACA	20	34	38	1.14744	bna-miR156a	21	TGACAGAAGAGAGTGAGCACA	MIR156	0	1
205	tsa-miRv205	TGACAGAAGAGAGTGAGCAAT	21	33	22	0.684435	bna-miR156a	21	TGACAGAAGAGAGTGAGCACA	MIR156	2	0
206	tsa-miRv206	TGACAGAAGAGAGAGCAC	18	33	6	0.186664	ath-miR156a	20	TGACAGAAGAGAGTGAGCAC	MIR156	0	2
207	tsa-miRv207	TTGACAGAAAAGAGTGAGCAC	21	32	15	0.481243	gma-miR156k	21	TTGACAGAAGAGAGTGAGCAC	MIR156	1	0
208	tsa-miRv208	TTGACAGAAGATAGAGATCAA	21	32	25	0.802072	ath-miR157a	21	TTGACAGAAGATAGAGAGCAC	MIR156	2	0
209	tsa-miRv209	TGACAGAAGATAGAGCGCAC	20	30	13	0.444883	ath-miR157d	20	TGACAGAAGATAGAGAGCAC	MIR156	1	0
210	tsa-miRv210	TGACAGAAGATAGAGATCAC	20	30	19	0.650213	ath-miR157d	20	TGACAGAAGATAGAGAGCAC	MIR156	1	0
211	tsa-miRv211	TTGACAGAAGAGAGTGAACAC	21	30	14	0.479104	gma-miR156k	21	TTGACAGAAGAGAGTGAGCAC	MIR156	1	0
212	tsa-miRv212	TTGACCGAAGAGAGTGAGCAC	21	30	14	0.479104	gma-miR156k	21	TTGACAGAAGAGAGTGAGCAC	MIR156	1	0
213	tsa-miRv213	TTGACGGAAGAGAGTGAGCAC	21	30	15	0.513326	gma-miR156k	21	TTGACAGAAGAGAGTGAGCAC	MIR156	1	0
214	tsa-miRv214	TTGACAGAAGATAGAGAGCAAT	22	30	26	0.889765	ath-miR157a	21	TTGACAGAAGATAGAGAGCAC	MIR156	1	1
215	tsa-miRv215	TGAAAGAAGAGAGTGAGCAA	20	30	6	0.20533	bna-miR156a	21	TGACAGAAGAGAGTGAGCACA	MIR156	1	1
216	tsa-miRv216	TTGACAGAAGATAGAGAGCACTA	23	30	11	0.376439	gma-miR156f	22	TTGACAGAAGAGAGAGAGCACA	MIR156	1	1
217	tsa-miRv217	TTGACAGAAGATAGAGAGCACAA	23	30	18	0.615991	gma-miR156f	22	TTGACAGAAGAGAGAGAGCACA	MIR156	1	1
218	tsa-miRv218	TGACAGAAGATAGAGAGCCC	20	29	30	1.06205	ath-miR157d	20	TGACAGAAGATAGAGAGCAC	MIR156	1	0
219	tsa-miRv219	TTGACAGAAGAGAGTGAGCAG	21	29	10	0.354018	gma-miR156k	21	TTGACAGAAGAGAGTGAGCAC	MIR156	1	0
220	tsa-miRv220	TTGACAGAGGAGAGTGAGCAC	21	29	12	0.424822	gma-miR156k	21	TTGACAGAAGAGAGTGAGCAC	MIR156	1	0
221	tsa-miRv221	TTGACAGAAGCGAGTGAGCAC	21	29	55	1.9471	gma-miR156k	21	TTGACAGAAGAGAGTGAGCAC	MIR156	1	0
222	tsa-miRv222	TGACAGACGAGAGCGAGCAC	20	29	8	0.283214	zma-miR156k	20	TGACAGAAGAGAGCGAGCAC	MIR156	1	0
223	tsa-miRv223	TGACAGACGAGAGTGCGCAC	20	29	20	0.708036	ath-miR156a	20	TGACAGAAGAGAGTGAGCAC	MIR156	2	0
224	tsa-miRv224	TTGATAGAAGAGAGTGAGCAC	21	28	19	0.696657	gma-miR156k	21	TTGACAGAAGAGAGTGAGCAC	MIR156	1	0
225	tsa-miRv225	TTGACAGAAGAGAGTGACCAC	21	27	20	0.760483	gma-miR156k	21	TTGACAGAAGAGAGTGAGCAC	MIR156	1	0
226	tsa-miRv226	TTGACAGAAGGGAGTGAGCAC	21	27	20	0.760483	gma-miR156k	21	TTGACAGAAGAGAGTGAGCAC	MIR156	1	0
227	tsa-miRv227	TTGCCAGAAGATAGAGAGCCC	21	27	12	0.45629	ath-miR157a	21	TTGACAGAAGATAGAGAGCAC	MIR156	2	0
228	tsa-miRv228	TGACAGAAGATAGAGAGAAC	20	26	8	0.315893	ath-miR157d	20	TGACAGAAGATAGAGAGCAC	MIR156	1	0
229	tsa-miRv229	TGACAGACGATAGAGAGCAC	20	26	16	0.631786	ath-miR157d	20	TGACAGAAGATAGAGAGCAC	MIR156	1	0
230	tsa-miRv230	TAGACAGAAGAGAGTGAGCAC	21	26	11	0.434353	gma-miR156k	21	TTGACAGAAGAGAGTGAGCAC	MIR156	1	0
231	tsa-miRv231	TTGACAGAAGAGAGTAAGCAC	21	26	20	0.789733	gma-miR156k	21	TTGACAGAAGAGAGTGAGCAC	MIR156	1	0
232	tsa-miRv232	TGACAGAAGAGAGTGCGCCC	20	26	6	0.23692	ath-miR156a	20	TGACAGAAGAGAGTGAGCAC	MIR156	2	0
233	tsa-miRv233	TGACAGAAGAGGTGAGCAC	19	26	21	0.829219	ath-miR156a	20	TGACAGAAGAGAGTGAGCAC	MIR156	0	1
234	tsa-miRv234	TGACAGAAGAGAGTGAGCATTT	22	26	11	0.434353	bna-miR156a	21	TGACAGAAGAGAGTGAGCACA	MIR156	2	1
235	tsa-miRv235	TGACAGAAGAGAGTGAGCATTTT	23	26	13	0.513326	bna-miR156a	21	TGACAGAAGAGAGTGAGCACA	MIR156	2	2
236	tsa-miRv236	TGACAGAAGATAGATAGCAC	20	25	11	0.451727	ath-miR157d	20	TGACAGAAGATAGAGAGCAC	MIR156	1	0
237	tsa-miRv237	TGACAGCAGATAGAGAGCAC	20	25	32	1.31412	ath-miR157d	20	TGACAGAAGATAGAGAGCAC	MIR156	1	0
238	tsa-miRv238	TGACCGAAGATAGAGAGCAC	20	24	24	1.02665	ath-miR157d	20	TGACAGAAGATAGAGAGCAC	MIR156	1	0
239	tsa-miRv239	TTGCCAGAAGATAGCGAGCAC	21	24	12	0.513326	ath-miR157a	21	TTGACAGAAGATAGAGAGCAC	MIR156	2	0
240	tsa-miRv240	TGACAGAAGAGAGTGAGCACTA	22	24	13	0.556103	bna-miR156a	21	TGACAGAAGAGAGTGAGCACA	MIR156	0	1
241	tsa-miRv241	TGACAGAAGAGAGTGAGGAA	20	24	6	0.256663	bna-miR156a	21	TGACAGAAGAGAGTGAGCACA	MIR156	1	1
242	tsa-miRv242	TGACAGAAGAGAGTGAGCACATT	23	24	9	0.384995	bna-miR156a	21	TGACAGAAGAGAGTGAGCACA	MIR156	0	2
243	tsa-miRv243	TTGACAGAAGAGAGTGAGCGC	21	23	18	0.803467	gma-miR156k	21	TTGACAGAAGAGAGTGAGCAC	MIR156	1	0
244	tsa-miRv244	TTGACAGAAGAGACTGAGCAC	21	23	19	0.848104	gma-miR156k	21	TTGACAGAAGAGAGTGAGCAC	MIR156	1	0
245	tsa-miRv245	TGACAGAAGATAGTGATCAC	20	23	15	0.669556	ath-miR156a	20	TGACAGAAGAGAGTGAGCAC	MIR156	2	0
246	tsa-miRv246	TGACAGAAGAGAGTGATCAA	20	23	16	0.714193	bna-miR156a	21	TGACAGAAGAGAGTGAGCACA	MIR156	1	1
247	tsa-miRv247	TCTTGACAGAAGAGAGTGAGCAC	23	23	23	1.02665	gma-miR156k	21	TTGACAGAAGAGAGTGAGCAC	MIR156	0	2
248	tsa-miRv248	TTGACAGAAGAGAATGAGCAC	21	22	10	0.46666	gma-miR156k	21	TTGACAGAAGAGAGTGAGCAC	MIR156	1	0
249	tsa-miRv249	TGACAGAAGAGAGCGAGCACA	21	22	16	0.746656	osa-miR156k	21	TGACAGAAGAGAGAGAGCACA	MIR156	1	0
250	tsa-miRv250	TGACAGAAGAGAGCGAGCCC	20	22	12	0.559992	zma-miR156k	20	TGACAGAAGAGAGCGAGCAC	MIR156	1	0
251	tsa-miRv251	TGCCAGAAGAGAGCGAGCAC	20	22	15	0.69999	zma-miR156k	20	TGACAGAAGAGAGCGAGCAC	MIR156	1	0
252	tsa-miRv252	TCTTGACAGAAGATAGAGAGCAC	23	22	18	0.839988	bgy-miR156	22	TTTGACAGAAGATAGAGAGCAC	MIR156	0	1
253	tsa-miRv253	TGTTGACAGAAGATAGAGAGCAC	23	22	19	0.886654	bgy-miR156	22	TTTGACAGAAGATAGAGAGCAC	MIR156	0	1
254	tsa-miRv254	TGACAGAAGAGAGAGAGAAC	20	21	18	0.879988	ahy-miR156a	20	TGACAGAAGAGAGAGAGCAC	MIR156	1	0
255	tsa-miRv255	TTGACAGAAGAGAGTGAGCTC	21	21	9	0.439994	gma-miR156k	21	TTGACAGAAGAGAGTGAGCAC	MIR156	1	0
256	tsa-miRv256	TTGACAGAAGAGAGTGAGGAC	21	21	17	0.8311	gma-miR156k	21	TTGACAGAAGAGAGTGAGCAC	MIR156	1	0
257	tsa-miRv257	TGAAAGAAGAGAGTGAGAAC	20	21	12	0.586659	ath-miR156a	20	TGACAGAAGAGAGTGAGCAC	MIR156	2	0
258	tsa-miRv258	TGACAGCAGAGAGTGAGCCC	20	21	12	0.586659	ath-miR156a	20	TGACAGAAGAGAGTGAGCAC	MIR156	2	0
259	tsa-miRv259	TTGACAGCAGATAGAGCGCAC	21	21	11	0.53777	ath-miR157a	21	TTGACAGAAGATAGAGAGCAC	MIR156	2	0
260	tsa-miRv260	TGACAGAAGATAGGGAGCAC	20	20	16	0.821322	ath-miR157d	20	TGACAGAAGATAGAGAGCAC	MIR156	1	0
261	tsa-miRv261	TGACAGAAGACAGAGAGCAC	20	20	21	1.07799	ath-miR157d	20	TGACAGAAGATAGAGAGCAC	MIR156	1	0
262	tsa-miRv262	TTAACAGAAGAGAGTGAGCAC	21	20	19	0.97532	gma-miR156k	21	TTGACAGAAGAGAGTGAGCAC	MIR156	1	0
263	tsa-miRv263	TTGACAGAAGATAGAGCGCCC	21	20	13	0.667324	ath-miR157a	21	TTGACAGAAGATAGAGAGCAC	MIR156	2	0
264	tsa-miRv264	TGCTCACCTCTCTTTCTGTCAGT	23	20	28	1.43731	aly-miR156b*	22	GCTCACCTCTCTTTCTGTCAGT	MIR156	0	1
265	tsa-miRv265	TTGACAGAAGAGAGAGAGCAA	21	20	8	0.410661	gma-miR156f	22	TTGACAGAAGAGAGAGAGCACA	MIR156	0	1
266	tsa-miRv266	TGACAGAAGATAGAGAGC	18	20	14	0.718657	ath-miR157d	20	TGACAGAAGATAGAGAGCAC	MIR156	0	2
267	tsa-miRv267	TGGCAGAAGATAGAGAGCAC	20	19	13	0.702446	ath-miR157d	20	TGACAGAAGATAGAGAGCAC	MIR156	1	0
268	tsa-miRv268	TGACAGAAGAGAGCGCGCAC	20	19	13	0.702446	zma-miR156k	20	TGACAGAAGAGAGCGAGCAC	MIR156	1	0
269	tsa-miRv269	GCTCTTTAGCCTTCTGTCATCT	22	19	9	0.486309	aly-miR157a*	22	GCTCTCTAGCCTTCTGTCATCA	MIR156	2	0
270	tsa-miRv270	TGACAGAAGCGAGTGCGCAC	20	19	6	0.324206	ath-miR156a	20	TGACAGAAGAGAGTGAGCAC	MIR156	2	0
271	tsa-miRv271	TACAGAAGATAGAGAGCAC	19	19	10	0.540343	ath-miR157d	20	TGACAGAAGATAGAGAGCAC	MIR156	0	1
272	tsa-miRv272	AGACAGAAGATAGAGAGCAC	20	18	8	0.45629	ath-miR157d	20	TGACAGAAGATAGAGAGCAC	MIR156	1	0
273	tsa-miRv273	TGACAGAAGAGAGGGAGCACA	21	18	16	0.91258	osa-miR156k	21	TGACAGAAGAGAGAGAGCACA	MIR156	1	0
274	tsa-miRv274	TGACAGAGAGAGTGAGCAC	19	18	12	0.684435	ath-miR156a	20	TGACAGAAGAGAGTGAGCAC	MIR156	0	1
275	tsa-miRv275	TTGACAGAAGAGATGAGCAC	20	18	10	0.570362	gma-miR156k	21	TTGACAGAAGAGAGTGAGCAC	MIR156	0	1
276	tsa-miRv276	TGACAGAAGAGAGCGAGCA	19	18	11	0.627399	zma-miR156k	20	TGACAGAAGAGAGCGAGCAC	MIR156	0	1
277	tsa-miRv277	TTGACAGAAGAGTGAGCAC	19	18	11	0.627399	gma-miR156k	21	TTGACAGAAGAGAGTGAGCAC	MIR156	0	2
278	tsa-miRv278	CGACAGAAGAGAGCGAGCAC	20	17	15	0.90587	ath-miR156g	20	CGACAGAAGAGAGTGAGCAC	MIR156	1	0
279	tsa-miRv279	TGCCAGAAGATAGAGAGCAC	20	17	23	1.389	ath-miR157d	20	TGACAGAAGATAGAGAGCAC	MIR156	1	0
280	tsa-miRv280	TTGTCAGAAGAGAGTGAGCAC	21	17	11	0.664304	gma-miR156k	21	TTGACAGAAGAGAGTGAGCAC	MIR156	1	0
281	tsa-miRv281	TTGACAGAAGAAAGTGAGCAC	21	17	4	0.241565	smo-miR156c	21	TTGACAGAAGAAAGAGAGCAC	MIR156	1	0
282	tsa-miRv282	TGACAGCAGAGAGTGCGCAC	20	17	6	0.362348	ath-miR156a	20	TGACAGAAGAGAGTGAGCAC	MIR156	2	0
283	tsa-miRv283	TGACCGAAGAGAGTGCGCAC	20	17	6	0.362348	ath-miR156a	20	TGACAGAAGAGAGTGAGCAC	MIR156	2	0
284	tsa-miRv284	TGACATAAGAGAGTGATCAC	20	17	13	0.785087	ath-miR156a	20	TGACAGAAGAGAGTGAGCAC	MIR156	2	0
285	tsa-miRv285	TGACAGAAGATAGTGAGCAA	20	17	5	0.301957	bna-miR156a	21	TGACAGAAGAGAGTGAGCACA	MIR156	1	1
286	tsa-miRv286	TGACAGAAGATATAGAGCAC	20	16	13	0.834155	ath-miR157d	20	TGACAGAAGATAGAGAGCAC	MIR156	1	0
287	tsa-miRv287	TGACATAAGATAGAGAGCAC	20	16	13	0.834155	ath-miR157d	20	TGACAGAAGATAGAGAGCAC	MIR156	1	0
288	tsa-miRv288	TTGACATAAGAGAGTGAGCAC	21	16	18	1.15498	gma-miR156k	21	TTGACAGAAGAGAGTGAGCAC	MIR156	1	0
289	tsa-miRv289	TGGCAGAAGAGAGGGAGCAC	20	16	6	0.384995	ptc-miR156k	20	TGACAGAAGAGAGGGAGCAC	MIR156	1	0
290	tsa-miRv290	TTGACAGAAGATAGCGAGCCC	21	16	12	0.769989	ath-miR157a	21	TTGACAGAAGATAGAGAGCAC	MIR156	2	0
291	tsa-miRv291	TTGACAGCAGATCGAGAGCAC	21	16	16	1.02665	ath-miR157a	21	TTGACAGAAGATAGAGAGCAC	MIR156	2	0
292	tsa-miRv292	TTGACAGAAGATAAAGAGCAA	21	16	17	1.09082	ath-miR157a	21	TTGACAGAAGATAGAGAGCAC	MIR156	2	0
293	tsa-miRv293	TGACAGAAGAGAGTTAGCAA	20	16	5	0.320829	bna-miR156a	21	TGACAGAAGAGAGTGAGCACA	MIR156	1	1
294	tsa-miRv294	TGACAGACGAGAGAGAGCAC	20	15	4	0.273774	ahy-miR156a	20	TGACAGAAGAGAGAGAGCAC	MIR156	1	0
295	tsa-miRv295	TGACAGAAGAGAGAGATCAC	20	15	13	0.889765	ahy-miR156a	20	TGACAGAAGAGAGAGAGCAC	MIR156	1	0
296	tsa-miRv296	TGACAGAAGATAGAGAACAC	20	15	10	0.684435	ath-miR157d	20	TGACAGAAGATAGAGAGCAC	MIR156	1	0
297	tsa-miRv297	TGACAGACGAGAGTGAGCACA	21	15	5	0.342217	bna-miR156a	21	TGACAGAAGAGAGTGAGCACA	MIR156	1	0
298	tsa-miRv298	TTGACAGAAGAGAGTCAGCAC	21	15	13	0.889765	gma-miR156k	21	TTGACAGAAGAGAGTGAGCAC	MIR156	1	0
299	tsa-miRv299	TTGACAGAACAGAGTGAGCAC	21	15	15	1.02665	gma-miR156k	21	TTGACAGAAGAGAGTGAGCAC	MIR156	1	0
300	tsa-miRv300	TTGACAGAAGATAGAGGGCAA	21	15	9	0.615991	mtr-miR156g	21	TTGACAGAAGATAGAGGGCAC	MIR156	1	0
301	tsa-miRv301	TGACAGAAGCGAGTGAGCCC	20	15	5	0.342217	ath-miR156a	20	TGACAGAAGAGAGTGAGCAC	MIR156	2	0
302	tsa-miRv302	TGACAGAAGAGAGTTATCAC	20	15	9	0.615991	ath-miR156a	20	TGACAGAAGAGAGTGAGCAC	MIR156	2	0
303	tsa-miRv303	TGACAGAAGAGATTGATCAC	20	15	15	1.02665	ath-miR156a	20	TGACAGAAGAGAGTGAGCAC	MIR156	2	0
304	tsa-miRv304	TTGCCAGAAGATAGAGCGCAC	21	15	8	0.547548	ath-miR157a	21	TTGACAGAAGATAGAGAGCAC	MIR156	2	0
305	tsa-miRv305	CGACAGAAGAGAGTGAGCAA	20	15	8	0.547548	osa-miR156l	21	CGACAGAAGAGAGTGAGCATA	MIR156	0	1
306	tsa-miRv306	CGACAGAAGATAGAGAGCAC	20	15	14	0.958209	smo-miR156b	21	CTGACAGAAGATAGAGAGCAC	MIR156	0	1
307	tsa-miRv307	TGCCAGAAGAGAGTGAGCAA	20	15	10	0.684435	bna-miR156a	21	TGACAGAAGAGAGTGAGCACA	MIR156	1	1
308	tsa-miRv308	TTGACAGAAGAGAGTGAGCACTT	23	15	9	0.615991	gma-miR156k	21	TTGACAGAAGAGAGTGAGCAC	MIR156	0	2
309	tsa-miRv309	TGACAGAAGGTAGAGAGCAC	20	14	12	0.879988	ath-miR157d	20	TGACAGAAGATAGAGAGCAC	MIR156	1	0
310	tsa-miRv310	GTGACAGAAGAGAGTGAGCAC	21	14	6	0.439994	gma-miR156k	21	TTGACAGAAGAGAGTGAGCAC	MIR156	1	0
311	tsa-miRv311	TTGAGAGAAGAGAGTGAGCAC	21	14	6	0.439994	gma-miR156k	21	TTGACAGAAGAGAGTGAGCAC	MIR156	1	0
312	tsa-miRv312	TGACAGCAGAGAGCGAGCAC	20	14	10	0.733323	zma-miR156k	20	TGACAGAAGAGAGCGAGCAC	MIR156	1	0
313	tsa-miRv313	TGCCAGAAGAGAGTGAGCCC	20	14	8	0.586659	ath-miR156a	20	TGACAGAAGAGAGTGAGCAC	MIR156	2	0
314	tsa-miRv314	TGACCGAAGAGAGTGAGCCC	20	14	9	0.659991	ath-miR156a	20	TGACAGAAGAGAGTGAGCAC	MIR156	2	0
315	tsa-miRv315	TGCCAGAAGAGAGTGCGCAC	20	14	9	0.659991	ath-miR156a	20	TGACAGAAGAGAGTGAGCAC	MIR156	2	0
316	tsa-miRv316	TTGCCAGAAGATCGAGAGCAC	21	14	4	0.293329	ath-miR157a	21	TTGACAGAAGATAGAGAGCAC	MIR156	2	0
317	tsa-miRv317	TTGACAGAAGATAGATAGCAA	21	14	9	0.659991	ath-miR157a	21	TTGACAGAAGATAGAGAGCAC	MIR156	2	0
318	tsa-miRv318	TGACAGAAGAGAGTGAGCT	19	14	15	1.09998	ath-miR156a	20	TGACAGAAGAGAGTGAGCAC	MIR156	1	1
319	tsa-miRv319	TTTACAGAAGATAGAGAGCAA	21	14	6	0.439994	bgy-miR156	22	TTTGACAGAAGATAGAGAGCAC	MIR156	1	1
320	tsa-miRv320	TGACAGAAGATAGAGAGCACTC	22	14	11	0.806655	ath-miR157d	20	TGACAGAAGATAGAGAGCAC	MIR156	0	2
321	tsa-miRv321	TGAAAGAAGAGAGAGAGCAC	20	13	4	0.315893	ahy-miR156a	20	TGACAGAAGAGAGAGAGCAC	MIR156	1	0
322	tsa-miRv322	TGACAGAAGAGAGAGAACAC	20	13	5	0.394866	ahy-miR156a	20	TGACAGAAGAGAGAGAGCAC	MIR156	1	0
323	tsa-miRv323	TGAAAGAAGATAGAGAGCAC	20	13	16	1.26357	ath-miR157d	20	TGACAGAAGATAGAGAGCAC	MIR156	1	0
324	tsa-miRv324	AGACAGAAGAGAGGGAGCAC	20	13	10	0.789733	ptc-miR156k	20	TGACAGAAGAGAGGGAGCAC	MIR156	1	0
325	tsa-miRv325	TTGACAGAAGACAGTGAGCAC	21	13	20	1.57947	smo-miR156d	21	TTGACAGAAGACAGGGAGCAC	MIR156	1	0
326	tsa-miRv326	TTGGCAGAAGATAGAGAGCAA	21	13	5	0.394866	ath-miR157a	21	TTGACAGAAGATAGAGAGCAC	MIR156	2	0
327	tsa-miRv327	TTGACAGGAGATAGAGAGCAA	21	13	6	0.47384	ath-miR157a	21	TTGACAGAAGATAGAGAGCAC	MIR156	2	0
328	tsa-miRv328	TTGACAGAAGATCGCGAGCAC	21	13	12	0.947679	ath-miR157a	21	TTGACAGAAGATAGAGAGCAC	MIR156	2	0
329	tsa-miRv329	TTGACAGAAGATATAGATCAC	21	13	13	1.02665	ath-miR157a	21	TTGACAGAAGATAGAGAGCAC	MIR156	2	0
330	tsa-miRv330	TTGACAGAAGATAGCGCGCAC	21	13	14	1.10563	ath-miR157a	21	TTGACAGAAGATAGAGAGCAC	MIR156	2	0
331	tsa-miRv331	TGACAGAAGAAGAGTGAGCAC	21	13	6	0.47384	ath-miR156a	20	TGACAGAAGAGAGTGAGCAC	MIR156	0	1
332	tsa-miRv332	TTACAGAAGAGAGTGAGCAA	20	13	8	0.631786	bna-miR156a	21	TGACAGAAGAGAGTGAGCACA	MIR156	1	1
333	tsa-miRv333	TGACAGCAGAGAGTGAGCAA	20	13	9	0.710759	bna-miR156a	21	TGACAGAAGAGAGTGAGCACA	MIR156	1	1
334	tsa-miRv334	ACAGAAGATAGAGAGCAC	18	13	12	0.947679	ath-miR157d	20	TGACAGAAGATAGAGAGCAC	MIR156	0	2
335	tsa-miRv335	AGACAGAAGAGAGAGAGCAC	20	12	5	0.427772	ahy-miR156a	20	TGACAGAAGAGAGAGAGCAC	MIR156	1	0
336	tsa-miRv336	TGACAGAAGAGAGTGAGAACA	21	12	4	0.342217	bna-miR156a	21	TGACAGAAGAGAGTGAGCACA	MIR156	1	0
337	tsa-miRv337	TTCACAGAAGAGAGTGAGCAC	21	12	10	0.855544	gma-miR156k	21	TTGACAGAAGAGAGTGAGCAC	MIR156	1	0
338	tsa-miRv338	TTGACAGAAGATAGTGAGCAA	21	12	4	0.342217	ath-miR157a	21	TTGACAGAAGATAGAGAGCAC	MIR156	2	0
339	tsa-miRv339	TTGAGAGAAGATAGAGAGCAA	21	12	5	0.427772	ath-miR157a	21	TTGACAGAAGATAGAGAGCAC	MIR156	2	0
340	tsa-miRv340	TTGACAGACGATAGCGAGCAC	21	12	10	0.855544	ath-miR157a	21	TTGACAGAAGATAGAGAGCAC	MIR156	2	0
341	tsa-miRv341	ATCTGACAGAAGAGAGTGAGCAC	23	12	8	0.684435	gma-miR156k	21	TTGACAGAAGAGAGTGAGCAC	MIR156	0	2
342	tsa-miRv342	TGCCAGAAGAGAGAGAGCAC	20	11	5	0.46666	ahy-miR156a	20	TGACAGAAGAGAGAGAGCAC	MIR156	1	0
343	tsa-miRv343	TGACAGAAGAGAGAGAGGAC	20	11	11	1.02665	ahy-miR156a	20	TGACAGAAGAGAGAGAGCAC	MIR156	1	0
344	tsa-miRv344	TGACAGAAGATAGAGACCAC	20	11	5	0.46666	ath-miR157d	20	TGACAGAAGATAGAGAGCAC	MIR156	1	0
345	tsa-miRv345	TAACAGAAGATAGAGAGCAC	20	11	6	0.559992	ath-miR157d	20	TGACAGAAGATAGAGAGCAC	MIR156	1	0
346	tsa-miRv346	TGACAGAAGAGAGGGAGCAG	20	11	4	0.373328	ptc-miR156k	20	TGACAGAAGAGAGGGAGCAC	MIR156	1	0
347	tsa-miRv347	AGACAGAAGAGAGCGAGCAC	20	11	6	0.559992	zma-miR156k	20	TGACAGAAGAGAGCGAGCAC	MIR156	1	0
348	tsa-miRv348	TGGCAGAAGAGAGCGAGCAC	20	11	8	0.746656	zma-miR156k	20	TGACAGAAGAGAGCGAGCAC	MIR156	1	0
349	tsa-miRv349	TGACAGAAGAGAGCGATCAC	20	11	9	0.839988	zma-miR156k	20	TGACAGAAGAGAGCGAGCAC	MIR156	1	0
350	tsa-miRv350	TGACAGAAGAGAGTGAGAAT	20	11	4	0.373328	ath-miR156a	20	TGACAGAAGAGAGTGAGCAC	MIR156	2	0
351	tsa-miRv351	TGACAGAAGAGCGTGCGCAC	20	11	18	1.67998	ath-miR156a	20	TGACAGAAGAGAGTGAGCAC	MIR156	2	0
352	tsa-miRv352	TTGACAGAGATAGAGAGCAC	20	11	11	1.02665	ath-miR157a	21	TTGACAGAAGATAGAGAGCAC	MIR156	0	1
353	tsa-miRv353	TGACAGAAGAGAGTGAGCACAC	22	11	8	0.746656	bna-miR156a	21	TGACAGAAGAGAGTGAGCACA	MIR156	0	1
354	tsa-miRv354	TGACATAAGAGAGTGAGCAA	20	11	5	0.46666	bna-miR156a	21	TGACAGAAGAGAGTGAGCACA	MIR156	1	1
355	tsa-miRv355	TGACAGAAGAGATTGAGCAA	20	11	12	1.11998	bna-miR156a	21	TGACAGAAGAGAGTGAGCACA	MIR156	1	1
356	tsa-miRv356	TGACAGAAGAGAGAGAGCCC	20	10	4	0.410661	ahy-miR156a	20	TGACAGAAGAGAGAGAGCAC	MIR156	1	0
357	tsa-miRv357	TGACAGCAGAGAGAGAGCAC	20	10	10	1.02665	ahy-miR156a	20	TGACAGAAGAGAGAGAGCAC	MIR156	1	0
358	tsa-miRv358	CGACAGAAGAGAGAGAGCAC	20	10	6	0.615991	ath-miR156g	20	CGACAGAAGAGAGTGAGCAC	MIR156	1	0
359	tsa-miRv359	TCACAGAAGATAGAGAGCAC	20	10	5	0.513326	ath-miR157d	20	TGACAGAAGATAGAGAGCAC	MIR156	1	0
360	tsa-miRv360	TGACAGCAGAGAGTGAGCACA	21	10	5	0.513326	bna-miR156a	21	TGACAGAAGAGAGTGAGCACA	MIR156	1	0
361	tsa-miRv361	CGACAGAAGAGAGTGAGCACA	21	10	8	0.821322	osa-miR156l	21	CGACAGAAGAGAGTGAGCATA	MIR156	1	0
362	tsa-miRv362	TGACAGAAGAGAGGGAGCAT	20	10	3	0.307996	ptc-miR156k	20	TGACAGAAGAGAGGGAGCAC	MIR156	1	0
363	tsa-miRv363	TGACAGAAGAGAGGGAGCCC	20	10	5	0.513326	ptc-miR156k	20	TGACAGAAGAGAGGGAGCAC	MIR156	1	0
364	tsa-miRv364	TGACAGAAGAGAGGGAGGAC	20	10	5	0.513326	ptc-miR156k	20	TGACAGAAGAGAGGGAGCAC	MIR156	1	0
365	tsa-miRv365	TGACAGGAGAGAGGGAGCAC	20	10	5	0.513326	ptc-miR156k	20	TGACAGAAGAGAGGGAGCAC	MIR156	1	0
366	tsa-miRv366	TGACAGAAGAGAGCGAACAC	20	10	3	0.307996	zma-miR156k	20	TGACAGAAGAGAGCGAGCAC	MIR156	1	0
367	tsa-miRv367	TGACAGAAGAGAGCGAGGAC	20	10	3	0.307996	zma-miR156k	20	TGACAGAAGAGAGCGAGCAC	MIR156	1	0
368	tsa-miRv368	TGACAGAAGAGAGCGACCAC	20	10	5	0.513326	zma-miR156k	20	TGACAGAAGAGAGCGAGCAC	MIR156	1	0
369	tsa-miRv369	TGACAGAAGAGAGCGAGCAT	20	10	8	0.821322	zma-miR156k	20	TGACAGAAGAGAGCGAGCAC	MIR156	1	0
370	tsa-miRv370	TGACAGACGCGAGTGAGCAC	20	10	3	0.307996	ath-miR156a	20	TGACAGAAGAGAGTGAGCAC	MIR156	2	0
371	tsa-miRv371	TTGACAGAAGATATAGAGCAA	21	10	8	0.821322	ath-miR157a	21	TTGACAGAAGATAGAGAGCAC	MIR156	2	0
372	tsa-miRv372	TTGACAGACGATAGAGAGCCC	21	10	11	1.12932	ath-miR157a	21	TTGACAGAAGATAGAGAGCAC	MIR156	2	0
373	tsa-miRv373	TGACAGAAGAGAGGAGCAC	19	10	6	0.615991	ath-miR156a	20	TGACAGAAGAGAGTGAGCAC	MIR156	0	1
374	tsa-miRv374	TGACAGAAGCGAGTGAGCA	19	10	8	0.821322	ath-miR156a	20	TGACAGAAGAGAGTGAGCAC	MIR156	1	1
375	tsa-miRv375	TTGACAAGATAGAGAGCAC	19	10	3	0.307996	ath-miR157a	21	TTGACAGAAGATAGAGAGCAC	MIR156	0	2
376	tsa-miRv376	TGACAGCCGAGAGTGAGCAC	20	9	13	1.48294	ath-miR156a	20	TGACAGAAGAGAGTGAGCAC	MIR156	2	0
377	tsa-miRv377	TTGACAGAAGATATATAGCAC	21	9	10	1.14072	ath-miR157a	21	TTGACAGAAGATAGAGAGCAC	MIR156	2	0
378	tsa-miRv378	TTGACAGCAGATAGCGAGCAC	21	9	18	2.0533	ath-miR157a	21	TTGACAGAAGATAGAGAGCAC	MIR156	2	0
379	tsa-miRv379	TGACAGAAGCTAGAGAGCAC	20	8	14	1.79664	ath-miR157d	20	TGACAGAAGATAGAGAGCAC	MIR156	1	0
380	tsa-miRv380	TGACAGAAGATAGTGAGCACA	21	8	11	1.41165	bna-miR156a	21	TGACAGAAGAGAGTGAGCACA	MIR156	1	0
381	tsa-miRv381	TGCCAGCAGAGAGTGAGCAC	20	8	13	1.66831	ath-miR156a	20	TGACAGAAGAGAGTGAGCAC	MIR156	2	0
382	tsa-miRv382	TGACAGACGAGAGTGAGCCC	20	8	14	1.79664	ath-miR156a	20	TGACAGAAGAGAGTGAGCAC	MIR156	2	0
383	tsa-miRv383	CTGACAGAAGAGAGTGAGCAA	21	7	11	1.61331	bna-miR156a	21	TGACAGAAGAGAGTGAGCACA	MIR156	0	2
384	tsa-miRv384	TTGACAGAAGCTCGAGAGCAC	21	6	10	1.71109	ath-miR157a	21	TTGACAGAAGATAGAGAGCAC	MIR156	2	0
385	tsa-miRv385	TTGACAGAAGATCGAGCGCAC	21	6	15	2.56663	ath-miR157a	21	TTGACAGAAGATAGAGAGCAC	MIR156	2	0
386	tsa-miRv386	TGACAGAAGAGAGTGAGCC	19	6	10	1.71109	ath-miR156a	20	TGACAGAAGAGAGTGAGCAC	MIR156	0	1
387	tsa-miRv387	TTGACAGAAGATAGGGAGCAA	21	5	10	2.0533	ath-miR157a	21	TTGACAGAAGATAGAGAGCAC	MIR156	2	0
388	tsa-miRv388	GACAGAAGAGAGTGAGCAT	19	5	11	2.25864	osa-miR156l	21	CGACAGAAGAGAGTGAGCATA	MIR156	0	2
389	tsa-miRv389	TGACAGGAGATAGAGAGCAC	20	4	10	2.56663	ath-miR157d	20	TGACAGAAGATAGAGAGCAC	MIR156	1	0
390	tsa-miRv390	TGACAGAAGAGAGAGAGCA	19	14	8	0.586659	vvi-miR156h	20	TGACAGAAGAGAGAGAGCAT	MIR156	0	1
391	tsa-miRv391	CTGACAGAAGATAGAGATCAC	21	10	0	0	smo-miR156b	21	CTGACAGAAGATAGAGAGCAC	MIR156	1	0
392	tsa-miRv392	TGACAGGAGAGAGAGAGCAC	20	11	0	0	ahy-miR156a	20	TGACAGAAGAGAGAGAGCAC	MIR156	1	0
393	tsa-miRv393	TGACCGAAGAGAGGGAGCAC	20	14	0	0	ptc-miR156k	20	TGACAGAAGAGAGGGAGCAC	MIR156	1	0
394	tsa-miRv394	CAACAGAAGAGAGTGAGCAC	20	20	0	0	ath-miR156g	20	CGACAGAAGAGAGTGAGCAC	MIR156	1	0
395	tsa-miRv395	AAACAGAAGAGAGTGAGCAC	20	14	0	0	ath-miR156a	20	TGACAGAAGAGAGTGAGCAC	MIR156	2	0
396	tsa-miRv396	TTTCCAAATGTAGACAAAGCA	21	54501	31356	0.590663	ath-miR158a	20	TCCCAAATGTAGACAAAGCA	MIR158	1	1
397	tsa-miRv397	TTCCAAATGTAGACAAAGCA	20	24028	16098	0.687825	ath-miR158a	20	TCCCAAATGTAGACAAAGCA	MIR158	1	0
398	tsa-miRv398	TTTCCAAATGTAGACAAAGCT	21	778	424	0.559512	ath-miR158a	20	TCCCAAATGTAGACAAAGCA	MIR158	2	1
399	tsa-miRv399	TTTCCAAATGTAGACAAAGCAT	22	353	193	0.561314	ath-miR158a	20	TCCCAAATGTAGACAAAGCA	MIR158	1	2
400	tsa-miRv400	TTCCAAATGTAGACAAAGCT	20	323	201	0.638877	ath-miR158a	20	TCCCAAATGTAGACAAAGCA	MIR158	2	0
401	tsa-miRv401	TTTCCAAATGTAGACAAAGAA	21	237	90	0.389868	ath-miR158a	20	TCCCAAATGTAGACAAAGCA	MIR158	2	1
402	tsa-miRv402	TTCCAAATGTAGACAAAGCAT	21	192	135	0.721865	ath-miR158a	20	TCCCAAATGTAGACAAAGCA	MIR158	1	1
403	tsa-miRv403	TTTCCAAATGTAGACAAAGC	20	181	94	0.533179	aly-miR158b	19	TCCCAAATGTAGACAAAGC	MIR158	1	1
404	tsa-miRv404	TTTCCAAATGTAGAAAAAGCA	21	176	76	0.443327	ath-miR158a	20	TCCCAAATGTAGACAAAGCA	MIR158	2	1
405	tsa-miRv405	TTTCCAAATTTAGACAAAGCA	21	144	106	0.75573	ath-miR158a	20	TCCCAAATGTAGACAAAGCA	MIR158	2	1
406	tsa-miRv406	TTTCAAAATGTAGACAAAGCA	21	121	48	0.407267	ath-miR158a	20	TCCCAAATGTAGACAAAGCA	MIR158	2	1
407	tsa-miRv407	TTTCCAAATGAAGACAAAGCA	21	116	55	0.486775	ath-miR158a	20	TCCCAAATGTAGACAAAGCA	MIR158	2	1
408	tsa-miRv408	TTTCCAAATGTAGACAAAG	19	110	61	0.569325	aly-miR158b	19	TCCCAAATGTAGACAAAGC	MIR158	1	2
409	tsa-miRv409	TTCCAAATGTAGACAAAGAA	20	101	30	0.304946	ath-miR158a	20	TCCCAAATGTAGACAAAGCA	MIR158	2	0
410	tsa-miRv410	CTTCCAAATGTAGACAAAGCA	21	96	34	0.363606	ath-miR158a	20	TCCCAAATGTAGACAAAGCA	MIR158	1	1
411	tsa-miRv411	TTTCCAAATGCAGACAAAGCA	21	96	93	0.99457	ath-miR158a	20	TCCCAAATGTAGACAAAGCA	MIR158	2	1
412	tsa-miRv412	TTTACAAATGTAGACAAAGCA	21	85	32	0.386504	ath-miR158a	20	TCCCAAATGTAGACAAAGCA	MIR158	2	1
413	tsa-miRv413	TTTCCAAATGTAGACAAAGCAA	22	85	42	0.507287	ath-miR158a	20	TCCCAAATGTAGACAAAGCA	MIR158	1	2
414	tsa-miRv414	TTTCCAAATGGAGACAAAGCA	21	84	42	0.513326	ath-miR158a	20	TCCCAAATGTAGACAAAGCA	MIR158	2	1
415	tsa-miRv415	TTTCCAAATGTAGACAAAGCC	21	81	33	0.418266	ath-miR158a	20	TCCCAAATGTAGACAAAGCA	MIR158	2	1
416	tsa-miRv416	TTTCCAAATGTAGACAACGCA	21	67	41	0.62825	ath-miR158a	20	TCCCAAATGTAGACAAAGCA	MIR158	2	1
417	tsa-miRv417	TTTCCAAATGTAGACCAAGCA	21	64	42	0.673741	ath-miR158a	20	TCCCAAATGTAGACAAAGCA	MIR158	2	1
418	tsa-miRv418	TTTCCAAATGTAGACAAATCA	21	58	20	0.354018	ath-miR158a	20	TCCCAAATGTAGACAAAGCA	MIR158	2	1
419	tsa-miRv419	TTCCAAATGTAGACAAAGCTT	21	57	22	0.396252	ath-miR158a	20	TCCCAAATGTAGACAAAGCA	MIR158	2	1
420	tsa-miRv420	TTTCCAAATGTAGACAAAGCTT	22	50	32	0.657058	ath-miR158a	20	TCCCAAATGTAGACAAAGCA	MIR158	2	2
421	tsa-miRv421	TTCCAAATGGAGACAAAGCA	20	48	20	0.427772	ath-miR158a	20	TCCCAAATGTAGACAAAGCA	MIR158	2	0
422	tsa-miRv422	TTCCAAATGCAGACAAAGCA	20	47	37	0.808216	ath-miR158a	20	TCCCAAATGTAGACAAAGCA	MIR158	2	0
423	tsa-miRv423	TTTCCAAATGTAGACACAGCA	21	44	15	0.349995	ath-miR158a	20	TCCCAAATGTAGACAAAGCA	MIR158	2	1
424	tsa-miRv424	TTTCCACATGTAGACAAAGCA	21	44	32	0.746656	ath-miR158a	20	TCCCAAATGTAGACAAAGCA	MIR158	2	1
425	tsa-miRv425	TTCCAAATGAAGACAAAGCA	20	43	24	0.573015	ath-miR158a	20	TCCCAAATGTAGACAAAGCA	MIR158	2	0
426	tsa-miRv426	TTCCAAATTTAGACAAAGCA	20	43	29	0.692393	ath-miR158a	20	TCCCAAATGTAGACAAAGCA	MIR158	2	0
427	tsa-miRv427	TTTTCAAATGTAGACAAAGCA	21	42	25	0.611103	ath-miR158a	20	TCCCAAATGTAGACAAAGCA	MIR158	2	1
428	tsa-miRv428	TCCAAATGTAGACAAAGCA	19	41	28	0.701128	ath-miR158a	20	TCCCAAATGTAGACAAAGCA	MIR158	0	1
429	tsa-miRv429	TTTCCAAATGTAGACAAAGCG	21	41	26	0.651048	ath-miR158a	20	TCCCAAATGTAGACAAAGCA	MIR158	2	1
430	tsa-miRv430	TTTCCAAATTAGACAAAGCA	20	39	38	1.00033	ath-miR158a	20	TCCCAAATGTAGACAAAGCA	MIR158	1	2
431	tsa-miRv431	TTCCCAAATGTAGACAAAGCA	21	38	11	0.297189	ath-miR158a	20	TCCCAAATGTAGACAAAGCA	MIR158	0	1
432	tsa-miRv432	TTCCAAATGTAGACAAAGCAA	21	38	15	0.405258	ath-miR158a	20	TCCCAAATGTAGACAAAGCA	MIR158	1	1
433	tsa-miRv433	TTTCCAAATGTAGAGAAAGCA	21	38	16	0.432275	ath-miR158a	20	TCCCAAATGTAGACAAAGCA	MIR158	2	1
434	tsa-miRv434	TTTCCAAATGTAGATAAAGCA	21	38	18	0.486309	ath-miR158a	20	TCCCAAATGTAGACAAAGCA	MIR158	2	1
435	tsa-miRv435	TTTTCCAAATGTTGACAAAGCA	22	38	39	1.05367	ath-miR158a	20	TCCCAAATGTAGACAAAGCA	MIR158	2	2
436	tsa-miRv436	TTCCAAATGTAGAAAAAGCA	20	37	46	1.27638	ath-miR158a	20	TCCCAAATGTAGACAAAGCA	MIR158	2	0
437	tsa-miRv437	TCTCCAAATGTAGACAAAGCA	21	37	14	0.388463	ath-miR158a	20	TCCCAAATGTAGACAAAGCA	MIR158	0	1
438	tsa-miRv438	TTTCCAAATGTAGACAAAGTT	21	37	17	0.471705	aly-miR158b	19	TCCCAAATGTAGACAAAGC	MIR158	2	2
439	tsa-miRv439	TTTCCAAATGTAGACGAAGCA	21	36	10	0.285181	ath-miR158a	20	TCCCAAATGTAGACAAAGCA	MIR158	2	1
440	tsa-miRv440	TTCCCAATGTAGACAAAGCA	20	35	21	0.615991	ath-miR158a	20	TCCCAAATGTAGACAAAGCA	MIR158	2	0
441	tsa-miRv441	TTTCTAAATGTAGACAAAGCA	21	35	16	0.469327	ath-miR158a	20	TCCCAAATGTAGACAAAGCA	MIR158	2	1
442	tsa-miRv442	TTTCCAAATGTAGGCAAAGCA	21	34	15	0.452935	ath-miR158a	20	TCCCAAATGTAGACAAAGCA	MIR158	2	1
443	tsa-miRv443	TTACAAATGTAGACAAAGCA	20	32	10	0.320829	ath-miR158a	20	TCCCAAATGTAGACAAAGCA	MIR158	2	0
444	tsa-miRv444	TTCCAAATGTAGACAAAGCC	20	31	16	0.529885	ath-miR158a	20	TCCCAAATGTAGACAAAGCA	MIR158	2	0
445	tsa-miRv445	TTTCCAAATGTAGACAAACCA	21	31	10	0.331178	ath-miR158a	20	TCCCAAATGTAGACAAAGCA	MIR158	2	1
446	tsa-miRv446	TTTCCAGATGTAGACAAAGCA	21	30	17	0.58177	ath-miR158a	20	TCCCAAATGTAGACAAAGCA	MIR158	2	1
447	tsa-miRv447	TTCCAAATGTAGACAAATCA	20	29	17	0.601831	ath-miR158a	20	TCCCAAATGTAGACAAAGCA	MIR158	2	0
448	tsa-miRv448	TTCCAAATGTAGACCAAGCA	20	29	23	0.814242	ath-miR158a	20	TCCCAAATGTAGACAAAGCA	MIR158	2	0
449	tsa-miRv449	TTTCCGAATGTAGACAAAGCA	21	29	11	0.38942	ath-miR158a	20	TCCCAAATGTAGACAAAGCA	MIR158	2	1
450	tsa-miRv450	TTTCCAAATGTAGACAAGGCA	21	29	17	0.601831	ath-miR158a	20	TCCCAAATGTAGACAAAGCA	MIR158	2	1
451	tsa-miRv451	TTCCAAATGTAGACAACGCA	20	28	14	0.513326	ath-miR158a	20	TCCCAAATGTAGACAAAGCA	MIR158	2	0
452	tsa-miRv452	TTTCCAAATGTAGACAAAGTA	21	28	12	0.439994	ath-miR158a	20	TCCCAAATGTAGACAAAGCA	MIR158	2	1
453	tsa-miRv453	TTTCCAAATGTATACAAAGCA	21	28	23	0.843322	ath-miR158a	20	TCCCAAATGTAGACAAAGCA	MIR158	2	1
454	tsa-miRv454	TTTCCCAATGTAGACAAAGCA	21	28	24	0.879988	ath-miR158a	20	TCCCAAATGTAGACAAAGCA	MIR158	2	1
455	tsa-miRv455	TTTCCAAATGTAGACAAAACA	21	27	8	0.304193	ath-miR158a	20	TCCCAAATGTAGACAAAGCA	MIR158	2	1
456	tsa-miRv456	TTTCCAAACGTAGACAAAGCA	21	27	17	0.646411	ath-miR158a	20	TCCCAAATGTAGACAAAGCA	MIR158	2	1
457	tsa-miRv457	TTTCCAACTGTAGACAAAGCA	21	24	10	0.427772	ath-miR158a	20	TCCCAAATGTAGACAAAGCA	MIR158	2	1
458	tsa-miRv458	TTTCCAAATGTAGCCAAAGCA	21	24	12	0.513326	ath-miR158a	20	TCCCAAATGTAGACAAAGCA	MIR158	2	1
459	tsa-miRv459	TTTCCAAATGTAGACAGAGCA	21	24	14	0.598881	ath-miR158a	20	TCCCAAATGTAGACAAAGCA	MIR158	2	1
460	tsa-miRv460	TTTCCAAATATAGACAAAGCA	21	24	16	0.684435	ath-miR158a	20	TCCCAAATGTAGACAAAGCA	MIR158	2	1
461	tsa-miRv461	GTTCCAAATGTAGACAAAGCA	21	23	3	0.133911	ath-miR158a	20	TCCCAAATGTAGACAAAGCA	MIR158	1	1
462	tsa-miRv462	ATTCCAAATGTAGACAAAGCA	21	23	11	0.491008	ath-miR158a	20	TCCCAAATGTAGACAAAGCA	MIR158	1	1
463	tsa-miRv463	TTTCCAAATGTAAACAAAGCA	21	23	8	0.357096	ath-miR158a	20	TCCCAAATGTAGACAAAGCA	MIR158	2	1
464	tsa-miRv464	TTCAAAATGTAGACAAAGCA	20	20	12	0.615991	ath-miR158a	20	TCCCAAATGTAGACAAAGCA	MIR158	2	0
465	tsa-miRv465	TTCCAAATGTAGACAAAGC	19	19	15	0.810515	aly-miR158b	19	TCCCAAATGTAGACAAAGC	MIR158	1	0
466	tsa-miRv466	TTCCAAATGTAGACGAAGCA	20	19	8	0.432275	ath-miR158a	20	TCCCAAATGTAGACAAAGCA	MIR158	2	0
467	tsa-miRv467	TTTCAAATGTAGACAAAGCA	20	18	3	0.171109	ath-miR158a	20	TCCCAAATGTAGACAAAGCA	MIR158	2	0
468	tsa-miRv468	TTCCAAATGTAGACACAGCA	20	18	17	0.969616	ath-miR158a	20	TCCCAAATGTAGACAAAGCA	MIR158	2	0
469	tsa-miRv469	TTTCCAAATGTAGACAAAGGA	21	18	9	0.513326	ath-miR158a	20	TCCCAAATGTAGACAAAGCA	MIR158	2	1
470	tsa-miRv470	TTTCCAAATCTAGACAAAGCA	21	18	35	1.99627	ath-miR158a	20	TCCCAAATGTAGACAAAGCA	MIR158	2	1
471	tsa-miRv471	CTTTCCAAATGTAGACAAAGCA	22	18	8	0.45629	ath-miR158a	20	TCCCAAATGTAGACAAAGCA	MIR158	1	2
472	tsa-miRv472	TTCCAAACGTAGACAAAGCA	20	17	10	0.603913	ath-miR158a	20	TCCCAAATGTAGACAAAGCA	MIR158	2	0
473	tsa-miRv473	TTTGCAAATGTAGACAAAGCA	21	17	8	0.483131	ath-miR158a	20	TCCCAAATGTAGACAAAGCA	MIR158	2	1
474	tsa-miRv474	TTTCCAAATGTGGACAAAGCA	21	17	10	0.603913	ath-miR158a	20	TCCCAAATGTAGACAAAGCA	MIR158	2	1
475	tsa-miRv475	TTTCCAAATGTAGACAAAGCTA	22	17	13	0.785087	ath-miR158a	20	TCCCAAATGTAGACAAAGCA	MIR158	1	2
476	tsa-miRv476	TTCCAAATGTAGATAAAGCA	20	16	9	0.577492	ath-miR158a	20	TCCCAAATGTAGACAAAGCA	MIR158	2	0
477	tsa-miRv477	TTCTAAATGTAGACAAAGCA	20	16	10	0.641658	ath-miR158a	20	TCCCAAATGTAGACAAAGCA	MIR158	2	0
478	tsa-miRv478	TTCCAAATGTAGACAAAGCTA	21	16	8	0.513326	ath-miR158a	20	TCCCAAATGTAGACAAAGCA	MIR158	1	1
479	tsa-miRv479	TTCCAAATGTATACAAAGCA	20	15	13	0.889765	ath-miR158a	20	TCCCAAATGTAGACAAAGCA	MIR158	2	0
480	tsa-miRv480	TTCCAAATGTAGACAAAG	18	15	5	0.342217	aly-miR158b	19	TCCCAAATGTAGACAAAGC	MIR158	1	1
481	tsa-miRv481	TTTCCAAATGTAGACAAAGCAC	22	15	3	0.20533	ath-miR158a	20	TCCCAAATGTAGACAAAGCA	MIR158	1	2
482	tsa-miRv482	TTCCAAATGTAGGCAAAGCA	20	14	6	0.439994	ath-miR158a	20	TCCCAAATGTAGACAAAGCA	MIR158	2	0
483	tsa-miRv483	TTCCAACTGTAGACAAAGCA	20	14	14	1.02665	ath-miR158a	20	TCCCAAATGTAGACAAAGCA	MIR158	2	0
484	tsa-miRv484	TTCCACATGTAGACAAAGCA	20	14	15	1.09998	ath-miR158a	20	TCCCAAATGTAGACAAAGCA	MIR158	2	0
485	tsa-miRv485	CTCCAAATGTAGACAAAGCA	20	13	12	0.947679	ath-miR158b	20	CCCCAAATGTAGACAAAGCA	MIR158	1	0
486	tsa-miRv486	TTCCAAATGTGGACAAAGCA	20	12	4	0.342217	ath-miR158a	20	TCCCAAATGTAGACAAAGCA	MIR158	2	0
487	tsa-miRv487	ATCCAAATGTAGACAAAGCA	20	12	5	0.427772	ath-miR158a	20	TCCCAAATGTAGACAAAGCA	MIR158	2	0
488	tsa-miRv488	TTCCAAATGTAGACAAAGCG	20	12	8	0.684435	ath-miR158a	20	TCCCAAATGTAGACAAAGCA	MIR158	2	0
489	tsa-miRv489	TTCCAAATGTAGACAAGGCA	20	12	8	0.684435	ath-miR158a	20	TCCCAAATGTAGACAAAGCA	MIR158	2	0
490	tsa-miRv490	TTCCAAATGTAGACAAAGGA	20	12	10	0.855544	ath-miR158a	20	TCCCAAATGTAGACAAAGCA	MIR158	2	0
491	tsa-miRv491	TTACCAAATGTAGACAAAGCA	21	12	3	0.256663	ath-miR158a	20	TCCCAAATGTAGACAAAGCA	MIR158	1	1
492	tsa-miRv492	TATCCAAATGTAGACAAAGCA	21	12	8	0.684435	ath-miR158a	20	TCCCAAATGTAGACAAAGCA	MIR158	1	1
493	tsa-miRv493	TTCCAGATGTAGACAAAGCA	20	11	4	0.373328	ath-miR158a	20	TCCCAAATGTAGACAAAGCA	MIR158	2	0
494	tsa-miRv494	TTCCGAATGTAGACAAAGCA	20	11	6	0.559992	ath-miR158a	20	TCCCAAATGTAGACAAAGCA	MIR158	2	0
495	tsa-miRv495	TTCCAAATGTAGACAAAGCATA	22	11	6	0.559992	ath-miR158a	20	TCCCAAATGTAGACAAAGCA	MIR158	1	2
496	tsa-miRv496	TTCCAAATGTAGACAAAGTA	20	10	4	0.410661	ath-miR158a	20	TCCCAAATGTAGACAAAGCA	MIR158	2	0
497	tsa-miRv497	TTCCAAATGTAGACAGAGCA	20	10	4	0.410661	ath-miR158a	20	TCCCAAATGTAGACAAAGCA	MIR158	2	0
498	tsa-miRv498	TTCCAATGTAGACAAAGCA	19	10	8	0.821322	ath-miR158a	20	TCCCAAATGTAGACAAAGCA	MIR158	1	1
499	tsa-miRv499	TTTCCAAATGTAGACAAAGT	20	10	11	1.12932	aly-miR158b	19	TCCCAAATGTAGACAAAGC	MIR158	2	1
500	tsa-miRv500	TTCCAAATGTAGACAAAGCTC	21	8	10	1.28332	ath-miR158a	20	TCCCAAATGTAGACAAAGCA	MIR158	2	1
501	tsa-miRv501	TTTCCAAATGTTGACAAAGCA	21	8	10	1.28332	ath-miR158a	20	TCCCAAATGTAGACAAAGCA	MIR158	2	1
502	tsa-miRv502	TTCCAAATGTAGACAAACCA	20	7	10	1.46665	ath-miR158a	20	TCCCAAATGTAGACAAAGCA	MIR158	2	0
503	tsa-miRv503	TTCCAAATGTAGACAAAACA	20	7	14	2.0533	ath-miR158a	20	TCCCAAATGTAGACAAAGCA	MIR158	2	0
504	tsa-miRv504	TTTCCAAATGTCGACAAAGCA	21	7	12	1.75998	ath-miR158a	20	TCCCAAATGTAGACAAAGCA	MIR158	2	1
505	tsa-miRv505	TGTGAATGATGCGGGAGATAT	21	121	75	0.636355	mtr-miR4414b	21	TGTGAATGATGCGGGAGCTAA	MIR159	2	0
506	tsa-miRv506	TGTGAATGATGCGGGAGATA	20	33	21	0.653324	mtr-miR4414b	21	TGTGAATGATGCGGGAGCTAA	MIR159	1	1
507	tsa-miRv507	TTTGGATTGAAGGGAGCTCT	20	25	12	0.492793	ath-miR159a	21	TTTGGATTGAAGGGAGCTCTA	MIR159	0	1
508	tsa-miRv508	TTTGGATTGAAGGGAGCTC	19	25	8	0.328529	ath-miR159a	21	TTTGGATTGAAGGGAGCTCTA	MIR159	0	2
509	tsa-miRv509	TTGGATTGAAGGGAGCTCTA	20	20	9	0.461994	ath-miR159a	21	TTTGGATTGAAGGGAGCTCTA	MIR159	0	1
510	tsa-miRv510	TTTGGATTGAAGGGAGCTTA	20	15	14	0.958209	ath-miR159a	21	TTTGGATTGAAGGGAGCTCTA	MIR159	0	1
511	tsa-miRv511	GATTGGACTGAAGGGAGCTC	20	15	5	0.342217	ppt-miR319a	20	CTTGGACTGAAGGGAGCTCC	MIR159	1	2
512	tsa-miRv512	TTTGGATTGAAGGGAGCAT	19	14	9	0.659991	ath-miR159a	21	TTTGGATTGAAGGGAGCTCTA	MIR159	1	2
513	tsa-miRv513	TTTGGATTGAAGGGAGCTCTAA	22	13	10	0.789733	ath-miR159a	21	TTTGGATTGAAGGGAGCTCTA	MIR159	0	1
514	tsa-miRv514	TAGCTTCCGACTCATTCATCCA	22	13	9	0.710759	smo-miR319	20	TGCTGCCGACTCATGCATCC	MIR159	2	2
515	tsa-miRv515	AGAGCTTTCTTTGGTCCACTC	21	11	15	1.39998	aly-miR319b*	21	AGAGCTTTCTTCGGTCCACTC	MIR159	1	0
516	tsa-miRv516	TTTGGATTGAAGGGAGATCTA	21	10	4	0.410661	ath-miR159a	21	TTTGGATTGAAGGGAGCTCTA	MIR159	1	0
517	tsa-miRv517	TTTGGATTGAAGGGAGCTCTAT	22	8	10	1.28332	ath-miR159a	21	TTTGGATTGAAGGGAGCTCTA	MIR159	0	1
518	tsa-miRv518	TTTGGATTGAAGGGAGCAA	19	4	10	2.56663	ath-miR159a	21	TTTGGATTGAAGGGAGCTCTA	MIR159	1	2
519	tsa-miRv519	AGCTGCTAAGCTATGGATCCC	21	10	13	1.33465	gma-miR159d	21	AGCTGCTTAGCTATGGATCCC	MIR159	1	0
520	tsa-miRv520	CATACAGAGTAGTCAAGCATGA	22	99	85	0.881469	aly-miR160b*	22	GCGTACAGAGTAGTCAAGCATG	MIR160	1	2
521	tsa-miRv521	GCGTATGAGGAGCCATGCATT	21	25	18	0.73919	bra-miR160a*	21	GCGTATGAGGAGCCATGCATA	MIR160	1	0
522	tsa-miRv522	GCATACAGAGTAGTCAAGCATG	22	16	40	2.56663	aly-miR160b*	22	GCGTACAGAGTAGTCAAGCATG	MIR160	1	0
523	tsa-miRv523	GCGTATGAGGAGCCATGCCTA	21	16	8	0.513326	bra-miR160a*	21	GCGTATGAGGAGCCATGCATA	MIR160	1	0
524	tsa-miRv524	ATGCCTGGCTCCCTGTATGCC	21	16	19	1.21915	gma-miR160b	20	TGCCTGGCTCCCTGTATGCC	MIR160	0	1
525	tsa-miRv525	GCGTATGAGGCGCCATGCATA	21	15	8	0.547548	bra-miR160a*	21	GCGTATGAGGAGCCATGCATA	MIR160	1	0
526	tsa-miRv526	GCGTATGAGGAGCCATGCAT	20	9	11	1.2548	bra-miR160a*	21	GCGTATGAGGAGCCATGCATA	MIR160	0	1
527	tsa-miRv527	AAAGTGACTACATCGGGGC	19	38	28	0.756481	ath-miR161.1	21	TGAAAGTGACTACATCGGGGT	MIR161	1	2
528	tsa-miRv528	TCAATGCATTGAAAGTGAC	19	26	20	0.789733	ath-miR161.2	21	TCAATGCATTGAAAGTGACTA	MIR161	0	2
529	tsa-miRv529	TGAAAGTGACTACATCGGGGC	21	23	27	1.2052	ath-miR161.1	21	TGAAAGTGACTACATCGGGGT	MIR161	1	0
530	tsa-miRv530	TGAAAGTGACTACATCGGGG	20	15	11	0.752878	ath-miR161.1	21	TGAAAGTGACTACATCGGGGT	MIR161	0	1
531	tsa-miRv531	TTGAAAGTGACTACATCGG	19	385	415	1.10665	aly-miR161.1	21	TTGAAAGTGACTACATCGGGG	MIR161	0	2
532	tsa-miRv532	TTGAAAGTGACTACATCGGG	20	156	188	1.23725	aly-miR161.1	21	TTGAAAGTGACTACATCGGGG	MIR161	0	1
533	tsa-miRv533	TTGAAAGTGACTACATCGGGGA	22	64	101	1.62019	aly-miR161.1	21	TTGAAAGTGACTACATCGGGG	MIR161	0	1
534	tsa-miRv534	TTGAAAGAGACTACATCGGGG	21	59	36	0.626432	aly-miR161.1	21	TTGAAAGTGACTACATCGGGG	MIR161	1	0
535	tsa-miRv535	TTGAAAGTGACTACATCGGGGC	22	43	70	1.67129	aly-miR161.1	21	TTGAAAGTGACTACATCGGGG	MIR161	0	1
536	tsa-miRv536	TTGAAAGCGACTACATCGGGG	21	36	61	1.73961	aly-miR161.1	21	TTGAAAGTGACTACATCGGGG	MIR161	1	0
537	tsa-miRv537	TTGAAAGTGACTACATAGGGG	21	35	29	0.850655	aly-miR161.1	21	TTGAAAGTGACTACATCGGGG	MIR161	1	0
538	tsa-miRv538	TTGAAAGGGACTACATCGGGG	21	24	24	1.02665	aly-miR161.1	21	TTGAAAGTGACTACATCGGGG	MIR161	1	0
539	tsa-miRv539	TTGAAAGTGACTAAATCGGGG	21	16	32	2.0533	aly-miR161.1	21	TTGAAAGTGACTACATCGGGG	MIR161	1	0
540	tsa-miRv540	TTGAAAGTGAATACATCGGGG	21	14	8	0.586659	aly-miR161.1	21	TTGAAAGTGACTACATCGGGG	MIR161	1	0
541	tsa-miRv541	TTGACAGTGACTACATCGGGG	21	12	19	1.62553	aly-miR161.1	21	TTGAAAGTGACTACATCGGGG	MIR161	1	0
542	tsa-miRv542	TTGAACGTGACTACATCGGGG	21	9	10	1.14072	aly-miR161.1	21	TTGAAAGTGACTACATCGGGG	MIR161	1	0
543	tsa-miRv543	TTGAAAGTGACTCCATCGGGG	21	9	11	1.2548	aly-miR161.1	21	TTGAAAGTGACTACATCGGGG	MIR161	1	0
544	tsa-miRv544	TTGAAAGTGACTACATCGGTG	21	9	21	2.39552	aly-miR161.1	21	TTGAAAGTGACTACATCGGGG	MIR161	1	0
545	tsa-miRv545	TTGAAAGTGACTACCTCGGGG	21	7	18	2.63996	aly-miR161.1	21	TTGAAAGTGACTACATCGGGG	MIR161	1	0
546	tsa-miRv546	TTGAAAGTGACTACATCTGGG	21	7	21	3.07996	aly-miR161.1	21	TTGAAAGTGACTACATCGGGG	MIR161	1	0
547	tsa-miRv547	TTGGAAGTGACTACATCGGGG	21	6	11	1.8822	aly-miR161.1	21	TTGAAAGTGACTACATCGGGG	MIR161	1	0
548	tsa-miRv548	TTGAAAGTGACTACATCGGGT	21	6	13	2.22441	aly-miR161.1	21	TTGAAAGTGACTACATCGGGG	MIR161	1	0
549	tsa-miRv549	TTGCAAGTGACTACATCGGGG	21	5	17	3.49062	aly-miR161.1	21	TTGAAAGTGACTACATCGGGG	MIR161	1	0
550	tsa-miRv550	TAGAAAGTGACTACATCGGGG	21	3	10	3.42217	aly-miR161.1	21	TTGAAAGTGACTACATCGGGG	MIR161.1	1	0
551	tsa-miRv551	GATAAACCTCTGCATCCAG	19	131	94	0.736682	ath-miR162a	21	TCGATAAACCTCTGCATCCAG	MIR162_1	0	2
552	tsa-miRv552	TCGATAAACCTCTGCATCCAGA	22	68	54	0.815283	ath-miR162a	21	TCGATAAACCTCTGCATCCAG	MIR162_1	0	1
553	tsa-miRv553	TCGATAAACCTCTGCATCCAGAA	23	63	63	1.02665	ath-miR162a	21	TCGATAAACCTCTGCATCCAG	MIR162_1	0	2
554	tsa-miRv554	TCGATAAACCTCTGCATCCAGC	22	55	59	1.10132	ath-miR162a	21	TCGATAAACCTCTGCATCCAG	MIR162_1	0	1
555	tsa-miRv555	TCGATAAAACTCTGCATCCAG	21	22	3	0.139998	ath-miR162a	21	TCGATAAACCTCTGCATCCAG	MIR162_1	1	0
556	tsa-miRv556	TCGATAAACCTCTGCATCCAGT	22	21	12	0.586659	ath-miR162a	21	TCGATAAACCTCTGCATCCAG	MIR162_1	0	1
557	tsa-miRv557	CGATAAACCTCTGCATCCAG	20	15	10	0.684435	ath-miR162a	21	TCGATAAACCTCTGCATCCAG	MIR162_1	0	1
558	tsa-miRv558	TCGATAAACCTCTGAATCCAG	21	11	11	1.02665	ath-miR162a	21	TCGATAAACCTCTGCATCCAG	MIR162_1	1	0
559	tsa-miRv559	TCGATAAACCTCTGCATCCAT	21	10	3	0.307996	ath-miR162a	21	TCGATAAACCTCTGCATCCAG	MIR162_1	1	0
560	tsa-miRv560	TCGATAAACCTCTGCATCCCG	21	9	17	1.93923	ath-miR162a	21	TCGATAAACCTCTGCATCCAG	MIR162_1	1	0
561	tsa-miRv561	TCGATAAACCTCTGCATC	18	6	10	1.71109	zma-miR162	20	TCGATAAACCTCTGCATCCA	MIR162_2	0	2
562	tsa-miRv562	TGGAGAAGCAGGGCACGTGCAT	22	93	121	1.33575	ath-miR164a	21	TGGAGAAGCAGGGCACGTGCA	MIR164	0	1
563	tsa-miRv563	GGAGAAGCAGGGCACGTGCA	20	88	59	0.688324	ath-miR164a	21	TGGAGAAGCAGGGCACGTGCA	MIR164	0	1
564	tsa-miRv564	TGGAGAAGCAGGGCACGCGCA	21	76	63	0.851041	ath-miR164a	21	TGGAGAAGCAGGGCACGTGCA	MIR164	1	0
565	tsa-miRv565	TGGCGAAGCAGGGCACGTGCA	21	51	40	0.805218	ath-miR164a	21	TGGAGAAGCAGGGCACGTGCA	MIR164	1	0
566	tsa-miRv566	TGGAGAAGCAGGGCACGGGCA	21	51	58	1.16757	ath-miR164a	21	TGGAGAAGCAGGGCACGTGCA	MIR164	1	0
567	tsa-miRv567	TGGAGAAGCAGTGCACGTGCA	21	38	29	0.783498	ath-miR164a	21	TGGAGAAGCAGGGCACGTGCA	MIR164	1	0
568	tsa-miRv568	TGGAGAAGCAGGGCAAGTGCA	21	29	19	0.672634	ath-miR164a	21	TGGAGAAGCAGGGCACGTGCA	MIR164	1	0
569	tsa-miRv569	TGGAGAAGCAGGGCCCGTGCA	21	25	21	0.862388	ath-miR164a	21	TGGAGAAGCAGGGCACGTGCA	MIR164	1	0
570	tsa-miRv570	TGGAGAAGCAGGGCACGTGCC	21	25	32	1.31412	ath-miR164a	21	TGGAGAAGCAGGGCACGTGCA	MIR164	1	0
571	tsa-miRv571	TGGAGAAGCAGGGCACGTG	19	22	21	0.979986	gma-miR164b	20	TGGAGAAGCAGGGCACGTGC	MIR164	0	1
572	tsa-miRv572	TGGAGCAGCAGGGCACGTGCA	21	21	27	1.31998	ath-miR164a	21	TGGAGAAGCAGGGCACGTGCA	MIR164	1	0
573	tsa-miRv573	TGGAGAAGCAGGGCACGTGCAA	22	20	17	0.872655	ath-miR164a	21	TGGAGAAGCAGGGCACGTGCA	MIR164	0	1
574	tsa-miRv574	TGGAGAAGCAGGGAACGTGCA	21	19	31	1.67506	ath-miR164a	21	TGGAGAAGCAGGGCACGTGCA	MIR164	1	0
575	tsa-miRv575	TGGAGAAGCAGGACACGTGCA	21	18	8	0.45629	ath-miR164a	21	TGGAGAAGCAGGGCACGTGCA	MIR164	1	0
576	tsa-miRv576	TGGAGAAGCAGGTCACGTGCA	21	18	28	1.59701	ath-miR164a	21	TGGAGAAGCAGGGCACGTGCA	MIR164	1	0
577	tsa-miRv577	TGGAGAAGCAGGCCACGTGCA	21	16	26	1.66831	ath-miR164a	21	TGGAGAAGCAGGGCACGTGCA	MIR164	1	0
578	tsa-miRv578	TGGAGAAGCAGCGCACGTGCA	21	15	22	1.50576	ath-miR164a	21	TGGAGAAGCAGGGCACGTGCA	MIR164	1	0
579	tsa-miRv579	TGGAGAAGCAGGGCACGAGCA	21	14	16	1.17332	ath-miR164a	21	TGGAGAAGCAGGGCACGTGCA	MIR164	1	0
580	tsa-miRv580	TGGAGAAGCATGGCACGTGCA	21	13	12	0.947679	ath-miR164a	21	TGGAGAAGCAGGGCACGTGCA	MIR164	1	0
581	tsa-miRv581	TGGAGAAGCAGGGCACTTGCA	21	12	23	1.96775	ath-miR164a	21	TGGAGAAGCAGGGCACGTGCA	MIR164	1	0
582	tsa-miRv582	TGGAGAAGCACGGCACGTGCA	21	11	9	0.839988	ath-miR164a	21	TGGAGAAGCAGGGCACGTGCA	MIR164	1	0
583	tsa-miRv583	TGGAGACGCAGGGCACGTGCA	21	10	14	1.43731	ath-miR164a	21	TGGAGAAGCAGGGCACGTGCA	MIR164	1	0
584	tsa-miRv584	TGGAGAAGTAGGGCACGTGCA	21	10	6	0.615991	ssl-miR164a	21	TGGAGAAGYAGGGCACGTGCA	MIR164	1	0
585	tsa-miRv585	TGGAGAATCAGGGCACGTGCA	21	9	15	1.71109	ath-miR164a	21	TGGAGAAGCAGGGCACGTGCA	MIR164	1	0
586	tsa-miRv586	TGGAGAAGCCGGGCACGTGCA	21	8	18	2.30997	ath-miR164a	21	TGGAGAAGCAGGGCACGTGCA	MIR164	1	0
587	tsa-miRv587	TGGAGAAGCAGGGCACGTTCA	21	7	11	1.61331	ath-miR164a	21	TGGAGAAGCAGGGCACGTGCA	MIR164	1	0
588	tsa-miRv588	TGGAGAAGCAGAGCACGTGCA	21	7	12	1.75998	ath-miR164a	21	TGGAGAAGCAGGGCACGTGCA	MIR164	1	0
589	tsa-miRv589	TGGAGAAGCAGGGCACGT	18	7	16	2.34663	gma-miR164b	20	TGGAGAAGCAGGGCACGTGC	MIR164	0	2
590	tsa-miRv590	GGACCAGGCTTCATTCCCC	19	935	799	0.877321	ath-miR166a	21	TCGGACCAGGCTTCATTCCCC	MIR166	0	2
591	tsa-miRv591	TCGGACCAGGCTTCCTTCCCC	21	836	1158	1.42209	ath-miR166a	21	TCGGACCAGGCTTCATTCCCC	MIR166	1	0
592	tsa-miRv592	TCGGACCAGGCTTCATTC	18	411	563	1.40634	vvi-miR166a	19	TCGGACCAGGCTTCATTCC	MIR166	0	1
593	tsa-miRv593	TCGGACCAGGGTTCATTCCCC	21	298	232	0.799273	ath-miR166a	21	TCGGACCAGGCTTCATTCCCC	MIR166	1	0
594	tsa-miRv594	TCGGACCAGGATTCATTCCCC	21	271	212	0.803138	ath-miR166a	21	TCGGACCAGGCTTCATTCCCC	MIR166	1	0
595	tsa-miRv595	TCGGACCAGGCTTCGTTCCCC	21	210	281	1.37376	ath-miR166a	21	TCGGACCAGGCTTCATTCCCC	MIR166	1	0
596	tsa-miRv596	GGACCAGGCTTCCTTCCCC	19	147	93	0.649515	ath-miR166a	21	TCGGACCAGGCTTCATTCCCC	MIR166	1	2
597	tsa-miRv597	GGAATGTTGTCTGGATCGAGGA	22	133	86	0.66385	zma-miR166c*	21	GGAATGTTGTCTGGCTCGAGG	MIR166	1	1
598	tsa-miRv598	TCGGACCCGGCTTCATTCCCC	21	114	178	1.60302	ath-miR166a	21	TCGGACCAGGCTTCATTCCCC	MIR166	1	0
599	tsa-miRv599	TCGGACCAGGCTTCTTTCCCC	21	97	112	1.18541	ath-miR166a	21	TCGGACCAGGCTTCATTCCCC	MIR166	1	0
600	tsa-miRv600	TCGGACCAGGCTTCATTTCCC	21	83	102	1.26167	ath-miR166a	21	TCGGACCAGGCTTCATTCCCC	MIR166	1	0
601	tsa-miRv601	TCGGACCAGGCTTAATTCCCC	21	78	97	1.27673	ath-miR166a	21	TCGGACCAGGCTTCATTCCCC	MIR166	1	0
602	tsa-miRv602	GGAATGTTGTCTGGCTCGAG	20	76	48	0.648412	zma-miR166c*	21	GGAATGTTGTCTGGCTCGAGG	MIR166	0	1
603	tsa-miRv603	CGGACCAGGCTTCATTCCCC	20	71	79	1.14233	ath-miR166a	21	TCGGACCAGGCTTCATTCCCC	MIR166	0	1
604	tsa-miRv604	TCGGACCAGGCTTCATCC	18	67	72	1.10327	vvi-miR166a	19	TCGGACCAGGCTTCATTCC	MIR166	0	1
605	tsa-miRv605	TCGGACCAGGCTTCATCCC	19	67	64	0.980683	zma-miR166h	20	TCGGACCAGGCTTCATTCCC	MIR166	0	1
606	tsa-miRv606	TCGGACCAGGTTTCATTCCCC	21	63	85	1.38517	ath-miR166a	21	TCGGACCAGGCTTCATTCCCC	MIR166	1	0
607	tsa-miRv607	GGAATGTTGTCTGGCTCGAGGAC	23	58	26	0.460223	zma-miR166c*	21	GGAATGTTGTCTGGCTCGAGG	MIR166	0	2
608	tsa-miRv608	TCGGACCAGGCTTCATTCCCCT	22	52	68	1.34255	ctr-miR166	22	TCGGACCAGGCTTCATTCCCCC	MIR166	1	0
609	tsa-miRv609	TCGGACCAGGCTTCATTCTCC	21	49	63	1.31998	ath-miR166a	21	TCGGACCAGGCTTCATTCCCC	MIR166	1	0
610	tsa-miRv610	TCGGACCAGGCTTCATTCCCCA	22	45	59	1.34606	ctr-miR166	22	TCGGACCAGGCTTCATTCCCCC	MIR166	1	0
611	tsa-miRv611	GGACCAGGCTTCATCCCCC	19	44	51	1.18998	ath-miR165a	21	TCGGACCAGGCTTCATCCCCC	MIR166	0	2
612	tsa-miRv612	TCGGACCCGGCTTCCTTCCCC	21	43	64	1.52804	ath-miR166a	21	TCGGACCAGGCTTCATTCCCC	MIR166	2	0
613	tsa-miRv613	GAATGTTGTCTGGCTCGAGG	20	42	24	0.586659	zma-miR166c*	21	GGAATGTTGTCTGGCTCGAGG	MIR166	0	1
614	tsa-miRv614	TCGGCCCAGGCTTCATTCCCC	21	37	52	1.44286	ath-miR166a	21	TCGGACCAGGCTTCATTCCCC	MIR166	1	0
615	tsa-miRv615	GGAATGTTGTCTGGATCGAGG	21	35	23	0.674657	zma-miR166c*	21	GGAATGTTGTCTGGCTCGAGG	MIR166	1	0
616	tsa-miRv616	TCGGACCAGGCTTGATTCCCC	21	34	40	1.20783	ath-miR166a	21	TCGGACCAGGCTTCATTCCCC	MIR166	1	0
617	tsa-miRv617	TCGGACCAGGCTTTATTCCCC	21	32	58	1.86081	ath-miR166a	21	TCGGACCAGGCTTCATTCCCC	MIR166	1	0
618	tsa-miRv618	TCGGATCAGGCTTCATTCCCC	21	29	29	1.02665	osa-miR166j	21	TCGGATCAGGCTTCATTCCTC	MIR166	1	0
619	tsa-miRv619	TCGGACTAGGCTTCATTCCCC	21	27	26	0.988628	ath-miR166a	21	TCGGACCAGGCTTCATTCCCC	MIR166	1	0
620	tsa-miRv620	TTGGACCAGGCTTCATTCCCC	21	26	46	1.81639	ath-miR166a	21	TCGGACCAGGCTTCATTCCCC	MIR166	1	0
621	tsa-miRv621	GGAATGTTGTCTGGCTCGAGGA	22	26	20	0.789733	zma-miR166c*	21	GGAATGTTGTCTGGCTCGAGG	MIR166	0	1
622	tsa-miRv622	GACTGTTGTCTGGCTCGAGGA	21	26	15	0.592299	aly-miR166b*	21	GGACTGTTGTCTGGCTCGAGG	MIR166	0	2
623	tsa-miRv623	TCGGACCATGCTTCATTCCCC	21	25	22	0.903454	ath-miR166a	21	TCGGACCAGGCTTCATTCCCC	MIR166	1	0
624	tsa-miRv624	GAATGTTGTCTGGCTCGAGGA	21	25	8	0.328529	zma-miR166c*	21	GGAATGTTGTCTGGCTCGAGG	MIR166	0	2
625	tsa-miRv625	TCGGACCAGGCCTCATTCCCC	21	24	16	0.684435	ath-miR166a	21	TCGGACCAGGCTTCATTCCCC	MIR166	1	0
626	tsa-miRv626	GAATGTTGTCTGGATCGAGGA	21	24	15	0.641658	aly-miR165a*	20	GAATGTTGTCTGGATCGAGG	MIR166	0	1
627	tsa-miRv627	TCGGACCAGCCTTCATTCCCC	21	23	35	1.5623	ath-miR166a	21	TCGGACCAGGCTTCATTCCCC	MIR166	1	0
628	tsa-miRv628	TCGGACCAGGCTTCATTCT	19	23	30	1.33911	sbi-miR166k	20	TCGGACCAGGCTTCATTCCT	MIR166	0	1
629	tsa-miRv629	TCGGACCAGTCTTCATTCCCC	21	22	66	3.07996	ath-miR166a	21	TCGGACCAGGCTTCATTCCCC	MIR166	1	0
630	tsa-miRv630	GGACCCGGCTTCATTCCCC	19	20	22	1.12932	ath-miR166a	21	TCGGACCAGGCTTCATTCCCC	MIR166	1	2
631	tsa-miRv631	TCGGACCAGGGTTCCTTCCCC	21	18	16	0.91258	ath-miR166a	21	TCGGACCAGGCTTCATTCCCC	MIR166	2	0
632	tsa-miRv632	TCGGACCAGGCTTCATTGCCC	21	17	25	1.50978	ath-miR166a	21	TCGGACCAGGCTTCATTCCCC	MIR166	1	0
633	tsa-miRv633	TCGGACCAGGGTTCGTTCCCC	21	17	15	0.90587	ath-miR166a	21	TCGGACCAGGCTTCATTCCCC	MIR166	2	0
634	tsa-miRv634	CTCGGACCAGGCTTCATTCCCC	22	17	33	1.99291	bdi-miR166e	21	CTCGGACCAGGCTTCATTCCC	MIR166	0	1
635	tsa-miRv635	TCGGCCCAGGCTTCCTTCCCC	21	16	21	1.34748	ath-miR166a	21	TCGGACCAGGCTTCATTCCCC	MIR166	2	0
636	tsa-miRv636	TCGGACCAGGCTTCCCCCC	19	16	25	1.60414	ath-miR165a	21	TCGGACCAGGCTTCATCCCCC	MIR166	0	2
637	tsa-miRv637	GGACCAGGCTTCATTCCTC	19	16	8	0.513326	osa-miR166g	21	TCGGACCAGGCTTCATTCCTC	MIR166	0	2
638	tsa-miRv638	GGACCAGGGTTCATTCCCC	19	16	12	0.769989	ath-miR166a	21	TCGGACCAGGCTTCATTCCCC	MIR166	1	2
639	tsa-miRv639	TCGGACCAGGCTTCATTCCAC	21	15	11	0.752878	ath-miR166a	21	TCGGACCAGGCTTCATTCCCC	MIR166	1	0
640	tsa-miRv640	TCTGACCAGGCTTCATTCCCC	21	15	26	1.77953	ath-miR166a	21	TCGGACCAGGCTTCATTCCCC	MIR166	1	0
641	tsa-miRv641	TCGGACCAGGCTTCATTCACC	21	14	15	1.09998	ath-miR166a	21	TCGGACCAGGCTTCATTCCCC	MIR166	1	0
642	tsa-miRv642	TCGGACCAGGCTTCATTCCCA	21	14	29	2.12664	ath-miR166a	21	TCGGACCAGGCTTCATTCCCC	MIR166	1	0
643	tsa-miRv643	GTCGGACCAGGCTTCATTCCC	21	14	20	1.46665	bdi-miR166e	21	CTCGGACCAGGCTTCATTCCC	MIR166	1	0
644	tsa-miRv644	TCGGACCAGGATTCGTTCCCC	21	14	4	0.293329	ath-miR166a	21	TCGGACCAGGCTTCATTCCCC	MIR166	2	0
645	tsa-miRv645	TCCTCGGACCAGGCTTCATCC	21	14	32	2.34663	gma-miR166h-3p	21	TCTCGGACCAGGCTTCATTCC	MIR166	0	2
646	tsa-miRv646	GGACCAGGATTCATTCCCC	19	14	6	0.439994	ath-miR166a	21	TCGGACCAGGCTTCATTCCCC	MIR166	1	2
647	tsa-miRv647	TCGGACCAGGCTTCATTACCC	21	13	16	1.26357	ath-miR166a	21	TCGGACCAGGCTTCATTCCCC	MIR166	1	0
648	tsa-miRv648	TCGGACCAGGGTTAATTCCCC	21	13	9	0.710759	ath-miR166a	21	TCGGACCAGGCTTCATTCCCC	MIR166	2	0
649	tsa-miRv649	TCGGACCAGGCTTCCTCCCCC	21	12	18	1.53998	ath-miR165a	21	TCGGACCAGGCTTCATCCCCC	MIR166	1	0
650	tsa-miRv650	TCGGACCAGGCTCCATTCCCC	21	12	10	0.855544	ath-miR166a	21	TCGGACCAGGCTTCATTCCCC	MIR166	1	0
651	tsa-miRv651	CGGACCAGGCTTCTTTCCCC	20	12	9	0.769989	ath-miR166a	21	TCGGACCAGGCTTCATTCCCC	MIR166	1	1
652	tsa-miRv652	TCGGACCAGGCTTCACTCCCC	21	11	19	1.77331	ath-miR166a	21	TCGGACCAGGCTTCATTCCCC	MIR166	1	0
653	tsa-miRv653	TCGGACCAGGCTTCCTTCCTC	21	11	13	1.21332	osa-miR166g	21	TCGGACCAGGCTTCATTCCTC	MIR166	1	0
654	tsa-miRv654	TCGGACCAGGCTTAGTTCCCC	21	11	6	0.559992	ath-miR166a	21	TCGGACCAGGCTTCATTCCCC	MIR166	2	0
655	tsa-miRv655	GAATGTTGTCTGGCACGAGG	20	10	4	0.410661	aly-miR166e*	21	GGAATGTTGTCTGGCACGAGG	MIR166	0	1
656	tsa-miRv656	TCGGACCAGGCTTCATTTTT	20	10	19	1.95064	ptc-miR166n	21	TCGGACCAGGCTTCATTCCTT	MIR166	1	1
657	tsa-miRv657	TCGGACCAGGCTTCATTTC	19	10	24	2.46397	osa-miR166g	21	TCGGACCAGGCTTCATTCCTC	MIR166	0	2
658	tsa-miRv658	TCGGATCAGGCTTCATTCCCT	21	9	36	4.10661	osa-miR166m	21	TCGGACCAGGCTTCATTCCCT	MIR166	1	0
659	tsa-miRv659	TCGGACCAGACTTCATTCCCC	21	8	13	1.66831	ath-miR166a	21	TCGGACCAGGCTTCATTCCCC	MIR166	1	0
660	tsa-miRv660	TCGGACCAGGCTTCATTTTC	20	8	17	2.18164	osa-miR166g	21	TCGGACCAGGCTTCATTCCTC	MIR166	1	1
661	tsa-miRv661	ACGGACCAGGCTTCATTCCCC	21	7	10	1.46665	ath-miR166a	21	TCGGACCAGGCTTCATTCCCC	MIR166	1	0
662	tsa-miRv662	TCGTACCAGGCTTCATTCCCC	21	7	13	1.90664	ath-miR166a	21	TCGGACCAGGCTTCATTCCCC	MIR166	1	0
663	tsa-miRv663	TCGGACCAGGCTTCATTTT	19	7	21	3.07996	ptc-miR166n	21	TCGGACCAGGCTTCATTCCTT	MIR166	0	2
664	tsa-miRv664	TCGGACCAGGATTCATCCCCC	21	6	11	1.8822	ath-miR165a	21	TCGGACCAGGCTTCATCCCCC	MIR166	1	0
665	tsa-miRv665	TCAGACCAGGCTTCATTCCCC	21	6	13	2.22441	ath-miR166a	21	TCGGACCAGGCTTCATTCCCC	MIR166	1	0
666	tsa-miRv666	TCGGACCAGGATTCCTTCCCC	21	5	11	2.25864	ath-miR166a	21	TCGGACCAGGCTTCATTCCCC	MIR166	2	0
667	tsa-miRv667	TCGGACCAGGCTTCATTCA	19	5	10	2.0533	mtr-miR166b	21	TCGGACCAGGCTTCATTCCTA	MIR166	0	2
668	tsa-miRv668	TTCGGACCAGGCTTCATTCCCC	22	4	10	2.56663	ath-miR166a	21	TCGGACCAGGCTTCATTCCCC	MIR166	0	1
669	tsa-miRv669	GGAATGTTGTCTGGCTCGAGGT	22	10	0	0	zma-miR166c*	21	GGAATGTTGTCTGGCTCGAGG	MIR166	0	1
670	tsa-miRv670	TGAAGCTGCCAGCATGATCT	20	874	931	1.09361	ath-miR167a	21	TGAAGCTGCCAGCATGATCTA	MIR167_1	0	1
671	tsa-miRv671	GAAGCTGCCAGCATGATCTA	20	359	262	0.749256	ath-miR167a	21	TGAAGCTGCCAGCATGATCTA	MIR167_1	0	1
672	tsa-miRv672	TGAAGCTGCTAGCATGATCTA	21	317	253	0.819379	ath-miR167a	21	TGAAGCTGCCAGCATGATCTA	MIR167_1	1	0
673	tsa-miRv673	AGATCATCCTGCAGCTTCATT	21	300	150	0.513326	aly-miR167d*	21	AGGTCATCCTGCAGCTTCAGT	MIR167_1	2	0
674	tsa-miRv674	TGAAGCTGCCAGAATGATCTA	21	220	177	0.825989	ath-miR167a	21	TGAAGCTGCCAGCATGATCTA	MIR167_1	1	0
675	tsa-miRv675	TGAAGCTGCCAGCATGATC	19	206	199	0.991766	ath-miR167a	21	TGAAGCTGCCAGCATGATCTA	MIR167_1	0	2
676	tsa-miRv676	TGAAGCTGTCAGCATGATCTA	21	203	202	1.02159	ath-miR167a	21	TGAAGCTGCCAGCATGATCTA	MIR167_1	1	0
677	tsa-miRv677	TGAAGCTGCCAGCATGATCTAT	22	197	175	0.912001	bna-miR167a	22	TGAAGCTGCCAGCATGATCTAA	MIR167_1	1	0
678	tsa-miRv678	TGAAGCTGCCAGCCTGATCTA	21	174	134	0.79064	ath-miR167a	21	TGAAGCTGCCAGCATGATCTA	MIR167_1	1	0
679	tsa-miRv679	TGAAGCTGCCAGCATGCTCTA	21	146	141	0.991493	ath-miR167a	21	TGAAGCTGCCAGCATGATCTA	MIR167_1	1	0
680	tsa-miRv680	TGAAGCTGCAAGCATGATCTA	21	122	57	0.479665	ath-miR167a	21	TGAAGCTGCCAGCATGATCTA	MIR167_1	1	0
681	tsa-miRv681	TGAAGCTGCCCGCATGATCTA	21	120	143	1.22343	ath-miR167a	21	TGAAGCTGCCAGCATGATCTA	MIR167_1	1	0
682	tsa-miRv682	TGAAGCTGCCAGCATGATATA	21	117	59	0.517714	ath-miR167a	21	TGAAGCTGCCAGCATGATCTA	MIR167_1	1	0
683	tsa-miRv683	TGAAGCTGCCAGCATTATCTA	21	113	87	0.790431	ath-miR167a	21	TGAAGCTGCCAGCATGATCTA	MIR167_1	1	0
684	tsa-miRv684	TGACGCTGCCAGCATGATCTA	21	110	87	0.811989	ath-miR167a	21	TGAAGCTGCCAGCATGATCTA	MIR167_1	1	0
685	tsa-miRv685	TGCAGCTGCCAGCATGATCTA	21	104	133	1.31293	ath-miR167a	21	TGAAGCTGCCAGCATGATCTA	MIR167_1	1	0
686	tsa-miRv686	TGAAGCTGCCATCATGATCTA	21	90	72	0.821322	ath-miR167a	21	TGAAGCTGCCAGCATGATCTA	MIR167_1	1	0
687	tsa-miRv687	TGAAGCTGCCAGCATGGTCTA	21	80	71	0.911154	ath-miR167a	21	TGAAGCTGCCAGCATGATCTA	MIR167_1	1	0
688	tsa-miRv688	TGAAGATGCCAGCATGATCTA	21	78	56	0.737084	ath-miR167a	21	TGAAGCTGCCAGCATGATCTA	MIR167_1	1	0
689	tsa-miRv689	TGGAGCTGCCAGCATGATCTA	21	71	46	0.665155	ath-miR167a	21	TGAAGCTGCCAGCATGATCTA	MIR167_1	1	0
690	tsa-miRv690	TGAAGCTGCCAGCGTGATCTA	21	63	39	0.635547	ath-miR167a	21	TGAAGCTGCCAGCATGATCTA	MIR167_1	1	0
691	tsa-miRv691	TGAAGCTGCCAGCATGACCTA	21	58	51	0.902746	ath-miR167a	21	TGAAGCTGCCAGCATGATCTA	MIR167_1	1	0
692	tsa-miRv692	TGAATCTGCCAGCATGATCTA	21	52	52	1.02665	ath-miR167a	21	TGAAGCTGCCAGCATGATCTA	MIR167_1	1	0
693	tsa-miRv693	CGAAGCTGCCAGCATGATCTA	21	52	56	1.10563	ath-miR167a	21	TGAAGCTGCCAGCATGATCTA	MIR167_1	1	0
694	tsa-miRv694	TGAAGTTGCCAGCATGATCTA	21	51	43	0.865609	ath-miR167a	21	TGAAGCTGCCAGCATGATCTA	MIR167_1	1	0
695	tsa-miRv695	TGAAGCTACCAGCATGATCTA	21	48	36	0.769989	ath-miR167a	21	TGAAGCTGCCAGCATGATCTA	MIR167_1	1	0
696	tsa-miRv696	TGAAGCTTCCAGCATGATCTA	21	48	73	1.56137	ath-miR167a	21	TGAAGCTGCCAGCATGATCTA	MIR167_1	1	0
697	tsa-miRv697	TGAAGCTGCCAGCACGATCTA	21	44	34	0.793322	ath-miR167a	21	TGAAGCTGCCAGCATGATCTA	MIR167_1	1	0
698	tsa-miRv698	TGAACCTGCCAGCATGATCTA	21	44	39	0.909987	ath-miR167a	21	TGAAGCTGCCAGCATGATCTA	MIR167_1	1	0
699	tsa-miRv699	TGAAGCTGCGAGCATGATCTA	21	43	18	0.429761	ath-miR167a	21	TGAAGCTGCCAGCATGATCTA	MIR167_1	1	0
700	tsa-miRv700	TGAAGCTGCCAGGATGATCTA	21	40	25	0.641658	ath-miR167a	21	TGAAGCTGCCAGCATGATCTA	MIR167_1	1	0
701	tsa-miRv701	AGAAGCTGCCAGCATGATCTA	21	40	39	1.00099	ath-miR167a	21	TGAAGCTGCCAGCATGATCTA	MIR167_1	1	0
702	tsa-miRv702	TGAAGCTGCCGGCATGATCTA	21	39	32	0.842381	ath-miR167a	21	TGAAGCTGCCAGCATGATCTA	MIR167_1	1	0
703	tsa-miRv703	TGAAGCTGCCAGCATGATCCA	21	39	50	1.31622	ath-miR167a	21	TGAAGCTGCCAGCATGATCTA	MIR167_1	1	0
704	tsa-miRv704	TGAAGCCGCCAGCATGATCTA	21	38	68	1.83717	ath-miR167a	21	TGAAGCTGCCAGCATGATCTA	MIR167_1	1	0
705	tsa-miRv705	TGAAGCTGCCAGCATGATGTA	21	34	19	0.573718	ath-miR167a	21	TGAAGCTGCCAGCATGATCTA	MIR167_1	1	0
706	tsa-miRv706	TGAAGCTGCCAGCATGATTTA	21	34	26	0.785087	ath-miR167a	21	TGAAGCTGCCAGCATGATCTA	MIR167_1	1	0
707	tsa-miRv707	TGAAGCTGCCAGTATGATCTA	21	32	23	0.737906	ath-miR167a	21	TGAAGCTGCCAGCATGATCTA	MIR167_1	1	0
708	tsa-miRv708	TGAAGCTGCCAGCATAATCTA	21	32	27	0.866238	ath-miR167a	21	TGAAGCTGCCAGCATGATCTA	MIR167_1	1	0
709	tsa-miRv709	TTAAGCTGCCAGCATGATCTA	21	31	16	0.529885	ath-miR167a	21	TGAAGCTGCCAGCATGATCTA	MIR167_1	1	0
710	tsa-miRv710	TGAAACTGCCAGCATGATCTA	21	31	33	1.09289	ath-miR167a	21	TGAAGCTGCCAGCATGATCTA	MIR167_1	1	0
711	tsa-miRv711	TGAGGCTGCCAGCATGATCTA	21	31	39	1.29159	ath-miR167a	21	TGAAGCTGCCAGCATGATCTA	MIR167_1	1	0
712	tsa-miRv712	TAAAGCTGCCAGCATGATCTA	21	29	23	0.814242	ath-miR167a	21	TGAAGCTGCCAGCATGATCTA	MIR167_1	1	0
713	tsa-miRv713	TGAAGCTCCCAGCATGATCTA	21	29	34	1.20366	ath-miR167a	21	TGAAGCTGCCAGCATGATCTA	MIR167_1	1	0
714	tsa-miRv714	TGAAGCTGCCAACATGATCTA	21	28	20	0.733323	ath-miR167a	21	TGAAGCTGCCAGCATGATCTA	MIR167_1	1	0
715	tsa-miRv715	TGAAGCTGCCAGCATGATCTGT	22	26	26	1.02665	ath-miR167d	22	TGAAGCTGCCAGCATGATCTGG	MIR167_1	1	0
716	tsa-miRv716	CTGAAGCTGCCAGCATGATCTA	22	23	34	1.51766	ath-miR167a	21	TGAAGCTGCCAGCATGATCTA	MIR167_1	0	1
717	tsa-miRv717	AAGCTGCCAGCATGATCTA	19	23	20	0.892741	ath-miR167a	21	TGAAGCTGCCAGCATGATCTA	MIR167_1	0	2
718	tsa-miRv718	TGAAGCTGCAGCATGATCTA	20	22	23	1.07332	ath-miR167a	21	TGAAGCTGCCAGCATGATCTA	MIR167_1	0	1
719	tsa-miRv719	TGAAGCTGCCAGCATGAGCTA	21	19	11	0.594378	ath-miR167a	21	TGAAGCTGCCAGCATGATCTA	MIR167_1	1	0
720	tsa-miRv720	TGAAGCTGCCAGCAAGATCTA	21	19	19	1.02665	ath-miR167a	21	TGAAGCTGCCAGCATGATCTA	MIR167_1	1	0
721	tsa-miRv721	TGAAGCTGCCAGCATCATCTA	21	19	19	1.02665	ath-miR167a	21	TGAAGCTGCCAGCATGATCTA	MIR167_1	1	0
722	tsa-miRv722	TGAAGCTGGCAGCATGATCTA	21	19	24	1.29682	ath-miR167a	21	TGAAGCTGCCAGCATGATCTA	MIR167_1	1	0
723	tsa-miRv723	TGAAGCTGCCACCATGATCTA	21	19	30	1.62103	ath-miR167a	21	TGAAGCTGCCAGCATGATCTA	MIR167_1	1	0
724	tsa-miRv724	GGAAGCTGCCAGCATGATCTA	21	18	11	0.627399	ath-miR167a	21	TGAAGCTGCCAGCATGATCTA	MIR167_1	1	0
725	tsa-miRv725	TGAAGCTGCCAGCATGAACTA	21	18	18	1.02665	ath-miR167a	21	TGAAGCTGCCAGCATGATCTA	MIR167_1	1	0
726	tsa-miRv726	TGAAGCTGCCCGCATGCTCTA	21	18	5	0.285181	ath-miR167a	21	TGAAGCTGCCAGCATGATCTA	MIR167_1	2	0
727	tsa-miRv727	TGAAGCTCCAGCATGATCTA	20	18	13	0.741471	ath-miR167a	21	TGAAGCTGCCAGCATGATCTA	MIR167_1	0	1
728	tsa-miRv728	TGAAGCTGCCAGCATGTTCTA	21	17	11	0.664304	ath-miR167a	21	TGAAGCTGCCAGCATGATCTA	MIR167_1	1	0
729	tsa-miRv729	TGAAGCTGCCAGCAGGATCTA	21	16	8	0.513326	ath-miR167a	21	TGAAGCTGCCAGCATGATCTA	MIR167_1	1	0
730	tsa-miRv730	TGAAGGTGCCAGCATGATCTA	21	14	13	0.95332	ath-miR167a	21	TGAAGCTGCCAGCATGATCTA	MIR167_1	1	0
731	tsa-miRv731	TGAAGCTGCCCGCATGATCTC	21	14	5	0.366662	vvi-miR167c	21	TGAAGCTGCCAGCATGATCTC	MIR167_1	1	0
732	tsa-miRv732	TGAAGCTGCCAGCCTGATCTC	21	14	8	0.586659	vvi-miR167c	21	TGAAGCTGCCAGCATGATCTC	MIR167_1	1	0
733	tsa-miRv733	TGAAGCTGCCAGCTTGATCTA	21	13	8	0.631786	ath-miR167a	21	TGAAGCTGCCAGCATGATCTA	MIR167_1	1	0
734	tsa-miRv734	TGAAGCGGCCAGCATGATCTA	21	13	11	0.868706	ath-miR167a	21	TGAAGCTGCCAGCATGATCTA	MIR167_1	1	0
735	tsa-miRv735	TGAAGCTGCCAGCATGATCAA	21	13	11	0.868706	bna-miR167a	22	TGAAGCTGCCAGCATGATCTAA	MIR167_1	0	1
736	tsa-miRv736	TGAAGCTGCCAGCATGATTT	20	13	6	0.47384	ptc-miR167f	21	TGAAGCTGCCAGCATGATCTT	MIR167_1	0	1
737	tsa-miRv737	TGAAGCAGCCAGCATGATCTA	21	12	13	1.11221	ath-miR167a	21	TGAAGCTGCCAGCATGATCTA	MIR167_1	1	0
738	tsa-miRv738	TGAAGCTGCCAGCATGATCTATT	23	12	9	0.769989	bna-miR167a	22	TGAAGCTGCCAGCATGATCTAA	MIR167_1	1	1
739	tsa-miRv739	TGAAGCTGCCTGCATGATCTA	21	11	12	1.11998	ath-miR167a	21	TGAAGCTGCCAGCATGATCTA	MIR167_1	1	0
740	tsa-miRv740	TGAAGCTGCCAGCATGCTCTC	21	10	15	1.53998	vvi-miR167c	21	TGAAGCTGCCAGCATGATCTC	MIR167_1	1	0
741	tsa-miRv741	TGAAGCTGCCAGCCTGCTCTA	21	10	14	1.43731	ath-miR167a	21	TGAAGCTGCCAGCATGATCTA	MIR167_1	2	0
742	tsa-miRv742	TGAAGCTGCCAGCATGATCTAC	22	9	15	1.71109	bna-miR167a	22	TGAAGCTGCCAGCATGATCTAA	MIR167_1	1	0
743	tsa-miRv743	TGAAGCTGCCAGCATGATTTT	21	5	14	2.87463	ptc-miR167f	21	TGAAGCTGCCAGCATGATCTT	MIR167_1	1	0
744	tsa-miRv744	TGCAGCTGCCAGCCTGATCTA	21	4	12	3.07996	ath-miR167a	21	TGAAGCTGCCAGCATGATCTA	MIR167_1	2	0
745	tsa-miRv745	TAAGCTGCCAGCATGATCTTGT	22	185	107	0.593794	ath-miR167c	21	TAAGCTGCCAGCATGATCTTG	MIR167_2	0	1
746	tsa-miRv746	TAAGCTGCCAGCATGATCTTGA	22	24	26	1.11221	ath-miR167c	21	TAAGCTGCCAGCATGATCTTG	MIR167_2	0	1
747	tsa-miRv747	TAGGTCATGCTGGTAGTTTCACC	23	11	4	0.373328	aly-miR167c*	21	AGGTCATGCTGGTAGTTTCAC	MIR167_2	0	2
748	tsa-miRv748	TAAGCTGCCAGCATGATCTTGTC	23	11	14	1.30665	ath-miR167c	21	TAAGCTGCCAGCATGATCTTG	MIR167_2	0	2
749	tsa-miRv749	TTCGCTTGGTGCAGGTCGGGA	21	577	1102	1.96078	cme-miR168	20	TCGCTTGGTGCAGGTCGGGA	MIR168	0	1
750	tsa-miRv750	TCGCTTGGTGCAGGTCGGGAAC	22	462	471	1.04665	ath-miR168a	21	TCGCTTGGTGCAGGTCGGGAA	MIR168	0	1
751	tsa-miRv751	TCCCGACTGCATCAACTGAAT	21	206	193	0.961864	aly-miR168a*	21	CCCGCCTTGCATCAACTGAAT	MIR168	1	2
752	tsa-miRv752	TCGCTTGGTGCAGGTCGGGAT	21	160	248	1.59131	ath-miR168a	21	TCGCTTGGTGCAGGTCGGGAA	MIR168	1	0
753	tsa-miRv753	TCCCGCCTTGCATCAACTGAAT	22	81	50	0.633736	aly-miR168a*	21	CCCGCCTTGCATCAACTGAAT	MIR168	0	1
754	tsa-miRv754	GCTTGGTGCAGGTCGGGAA	19	67	90	1.37909	ath-miR168a	21	TCGCTTGGTGCAGGTCGGGAA	MIR168	0	2
755	tsa-miRv755	TCGCTTGGCGCAGGTCGGGAA	21	65	117	1.84797	ath-miR168a	21	TCGCTTGGTGCAGGTCGGGAA	MIR168	1	0
756	tsa-miRv756	TCGCTTGGTGCAGGGCGGGAA	21	59	81	1.40947	ath-miR168a	21	TCGCTTGGTGCAGGTCGGGAA	MIR168	1	0
757	tsa-miRv757	TCGCTTGGTGCAGGCCGGGAA	21	53	63	1.22036	ath-miR168a	21	TCGCTTGGTGCAGGTCGGGAA	MIR168	1	0
758	tsa-miRv758	TCGCTTGGTGCAGGTCGGGCA	21	44	66	1.53998	ath-miR168a	21	TCGCTTGGTGCAGGTCGGGAA	MIR168	1	0
759	tsa-miRv759	TCGCTTGGTGCAGGACGGGAA	21	43	57	1.36091	ath-miR168a	21	TCGCTTGGTGCAGGTCGGGAA	MIR168	1	0
760	tsa-miRv760	TCGCTTGGGGCAGGTCGGGAA	21	39	55	1.44784	ath-miR168a	21	TCGCTTGGTGCAGGTCGGGAA	MIR168	1	0
761	tsa-miRv761	TCGCTTGGTGCCGGTCGGGAA	21	33	54	1.67998	ath-miR168a	21	TCGCTTGGTGCAGGTCGGGAA	MIR168	1	0
762	tsa-miRv762	TCGCTTGGTGCAGGTCTGGAA	21	32	25	0.802072	ath-miR168a	21	TCGCTTGGTGCAGGTCGGGAA	MIR168	1	0
763	tsa-miRv763	TCGCTTGGAGCAGGTCGGGAA	21	31	58	1.92083	ath-miR168a	21	TCGCTTGGTGCAGGTCGGGAA	MIR168	1	0
764	tsa-miRv764	TCGATTGATGCAGGTCGGGAAT	22	29	24	0.849643	ath-miR168a	21	TCGCTTGGTGCAGGTCGGGAA	MIR168	2	1
765	tsa-miRv765	TCGCTTGGTGCAGGTCGGGAC	21	28	60	2.19997	ath-miR168a	21	TCGCTTGGTGCAGGTCGGGAA	MIR168	1	0
766	tsa-miRv766	TCGCTTGGTGCAGGTAGGGAA	21	25	21	0.862388	ath-miR168a	21	TCGCTTGGTGCAGGTCGGGAA	MIR168	1	0
767	tsa-miRv767	TCGCTTGGTGCAGGTCGGGAAT	22	23	29	1.29447	ath-miR168a	21	TCGCTTGGTGCAGGTCGGGAA	MIR168	0	1
768	tsa-miRv768	CGCTTGGTGCAGGTCGGGAA	20	21	48	2.34663	ath-miR168a	21	TCGCTTGGTGCAGGTCGGGAA	MIR168	0	1
769	tsa-miRv769	TCGCTTGGTGCAGTTCGGGAA	21	18	13	0.741471	ath-miR168a	21	TCGCTTGGTGCAGGTCGGGAA	MIR168	1	0
770	tsa-miRv770	TCGCTTGTTGCAGGTCGGGAA	21	18	20	1.14072	ath-miR168a	21	TCGCTTGGTGCAGGTCGGGAA	MIR168	1	0
771	tsa-miRv771	CCCGCCTTGCATCAACTGAA	20	18	14	0.798507	aly-miR168a*	21	CCCGCCTTGCATCAACTGAAT	MIR168	0	1
772	tsa-miRv772	CGCTTGGTGCAGGTCGGGAAC	21	17	22	1.32861	ath-miR168a	21	TCGCTTGGTGCAGGTCGGGAA	MIR168	0	2
773	tsa-miRv773	TCTCTTGGTGCAGGTCGGGAA	21	16	10	0.641658	ath-miR168a	21	TCGCTTGGTGCAGGTCGGGAA	MIR168	1	0
774	tsa-miRv774	TTGCTTGGTGCAGGTCGGGAA	21	16	23	1.47581	mtr-miR168	21	TTGCTTGGTGCTGGTCGGGAA	MIR168	1	0
775	tsa-miRv775	TCGCTTGGTGCAGGTCGGGAAA	22	15	26	1.77953	ath-miR168a	21	TCGCTTGGTGCAGGTCGGGAA	MIR168	0	1
776	tsa-miRv776	TCGCTTGGTGCAGGTTGGGAA	21	13	9	0.710759	ath-miR168a	21	TCGCTTGGTGCAGGTCGGGAA	MIR168	1	0
777	tsa-miRv777	CCCGCCTTGCATCAACTGA	19	13	3	0.23692	aly-miR168a*	21	CCCGCCTTGCATCAACTGAAT	MIR168	0	2
778	tsa-miRv778	TCGCTTGGTGCCGGTCGGGCA	21	12	8	0.684435	ath-miR168a	21	TCGCTTGGTGCAGGTCGGGAA	MIR168	2	0
779	tsa-miRv779	TCGCTTTGTGCAGGTCGGGAA	21	11	10	0.93332	ath-miR168a	21	TCGCTTGGTGCAGGTCGGGAA	MIR168	1	0
780	tsa-miRv780	GATCCCGCCTTGCATCAACTGAAT	24	11	11	1.02665	osa-miR168a-3p	24	GATCCCGCCTTGCACCAAGTGAAT	MIR168	2	0
781	tsa-miRv781	CCGCCTTGCATCAACTGAATC	21	11	10	0.93332	aly-miR168a*	21	CCCGCCTTGCATCAACTGAAT	MIR168	0	2
782	tsa-miRv782	TCGCTTGGTGCATGTCGGGAA	21	10	12	1.23198	ath-miR168a	21	TCGCTTGGTGCAGGTCGGGAA	MIR168	1	0
783	tsa-miRv783	TCGCTTGGTGAAGGTCGGGAA	21	10	15	1.53998	ath-miR168a	21	TCGCTTGGTGCAGGTCGGGAA	MIR168	1	0
784	tsa-miRv784	TCGCTTGGTTCAGGTCGGGAA	21	10	18	1.84797	ath-miR168a	21	TCGCTTGGTGCAGGTCGGGAA	MIR168	1	0
785	tsa-miRv785	TCGCTTGGTGCAGGTCGGTAA	21	9	12	1.36887	ath-miR168a	21	TCGCTTGGTGCAGGTCGGGAA	MIR168	1	0
786	tsa-miRv786	TCGCCTGGTGCAGGTCGGGAA	21	9	15	1.71109	ath-miR168a	21	TCGCTTGGTGCAGGTCGGGAA	MIR168	1	0
787	tsa-miRv787	CCGCTTGGTGCAGGTCGGGAA	21	8	10	1.28332	ath-miR168a	21	TCGCTTGGTGCAGGTCGGGAA	MIR168	1	0
788	tsa-miRv788	CCCGCCTTGCATCAACTGAATT	22	8	11	1.41165	aly-miR168a*	21	CCCGCCTTGCATCAACTGAAT	MIR168	0	1
789	tsa-miRv789	TCGCTTGGTGCAGGTCGGGAAG	22	8	10	1.28332	ath-miR168a	21	TCGCTTGGTGCAGGTCGGGAA	MIR168	0	1
790	tsa-miRv790	TCGCTTGGTGCAGGTCGGGAG	21	7	16	2.34663	ath-miR168a	21	TCGCTTGGTGCAGGTCGGGAA	MIR168	1	0
791	tsa-miRv791	TCGCTCGGTGCAGGTCGGGAA	21	6	13	2.22441	ath-miR168a	21	TCGCTTGGTGCAGGTCGGGAA	MIR168	1	0
792	tsa-miRv792	TCGCTTGTGCAGGTCGGGAA	20	6	11	1.8822	ath-miR168a	21	TCGCTTGGTGCAGGTCGGGAA	MIR168	0	1
793	tsa-miRv793	TTCGCTTGGTGCAGGTCGGGAA	22	5	24	4.92793	ath-miR168a	21	TCGCTTGGTGCAGGTCGGGAA	MIR168	0	1
794	tsa-miRv794	TCGCTTGATGCAGGTCGGGAA	21	4	11	2.82329	ath-miR168a	21	TCGCTTGGTGCAGGTCGGGAA	MIR168	1	0
795	tsa-miRv795	TTCGCTTGGTGCAGGTCGGGT	21	4	10	2.56663	cme-miR168	20	TCGCTTGGTGCAGGTCGGGA	MIR168	1	1
796	tsa-miRv796	TAGCTTGGTGCAGGTCGGGAA	21	3	11	3.76439	ath-miR168a	21	TCGCTTGGTGCAGGTCGGGAA	MIR168	1	0
797	tsa-miRv797	GCAAGTTGACTTTGGCTCT	19	10	0	0	aly-miR169d*	21	GCAAGTTGACCTTGGCTCTGT	MIR169	1	2
798	tsa-miRv798	GGCACGTGTCGTTGGCTAAG	20	67	103	1.57829	zma-miR169i*	18	GGCAGTCTCCTTGGCTAG	MIR169_1	2	2
799	tsa-miRv799	TGGCAAGTTGTCCTTCGGCTAC	22	32	32	1.02665	aly-miR169b*	22	GGCAAGTTGTCCTTCGGCTACA	MIR169_2	0	2
800	tsa-miRv800	GGCACGTGTCGTTGGCTAA	19	27	68	2.58564	zma-miR169r*	21	GGCAAGTTGTCCTTGGCTACA	MIR169_2	2	2
801	tsa-miRv801	GCAAGTTGACTTTGGCTCTGT	21	24	5	0.213886	aly-miR169d*	21	GCAAGTTGACCTTGGCTCTGT	MIR169_2	1	0
802	tsa-miRv802	GCAAGTTGACCTTGGCTCT	19	18	5	0.285181	aly-miR169d*	21	GCAAGTTGACCTTGGCTCTGT	MIR169_2	0	2
803	tsa-miRv803	GGCAAGTTGTCCTTCGGCTAC	21	10	4	0.410661	aly-miR169b*	22	GGCAAGTTGTCCTTCGGCTACA	MIR169_2	0	1
804	tsa-miRv804	GAGCCAAAGATGACTTGCCG	20	34	16	0.483131	mtr-miR169h	21	GAGCCAAAGATGACTTGCCGG	MIR169_6	0	1
805	tsa-miRv805	TTGAGCCGTGCCAATATCTCT	21	222	236	1.0914	smo-miR171a	21	TTGAGCCGTGCCAATATCACT	MIR171_1	1	0
806	tsa-miRv806	GTGGCATCATCAAGATTCA	19	111	87	0.804674	aly-miR172a*	21	GTGGCATCATCAAGATTCACA	MIR172	0	2
807	tsa-miRv807	AGAATCTTGATGATGCTGCATT	22	98	77	0.806655	ath-miR172a	21	AGAATCTTGATGATGCTGCAT	MIR172	0	1
808	tsa-miRv808	GTGGCATCATCAAGATTCAC	20	48	61	1.3047	aly-miR172a*	21	GTGGCATCATCAAGATTCACA	MIR172	0	1
809	tsa-miRv809	AGAATCTTGATGATGCTGCCT	21	46	47	1.04897	ath-miR172a	21	AGAATCTTGATGATGCTGCAT	MIR172	1	0
810	tsa-miRv810	AGAATCTTGATGATGATGCAT	21	44	30	0.69999	ath-miR172a	21	AGAATCTTGATGATGCTGCAT	MIR172	1	0
811	tsa-miRv811	AGAATCTTGATGATTCTGCAT	21	36	21	0.598881	ath-miR172a	21	AGAATCTTGATGATGCTGCAT	MIR172	1	0
812	tsa-miRv812	AGAATCTTGATGATGCTGCATA	22	33	41	1.27554	ath-miR172a	21	AGAATCTTGATGATGCTGCAT	MIR172	0	1
813	tsa-miRv813	AGACTCTTGATGATGCTGCAT	21	27	19	0.722459	ath-miR172a	21	AGAATCTTGATGATGCTGCAT	MIR172	1	0
814	tsa-miRv814	AGAATCTTGATGATGCTGAAT	21	25	9	0.369595	ath-miR172a	21	AGAATCTTGATGATGCTGCAT	MIR172	1	0
815	tsa-miRv815	AGAATCTTGATGCTGCTGCAT	21	19	18	0.972618	ath-miR172a	21	AGAATCTTGATGATGCTGCAT	MIR172	1	0
816	tsa-miRv816	AGAATATTGATGATGCTGCAT	21	18	16	0.91258	ath-miR172a	21	AGAATCTTGATGATGCTGCAT	MIR172	1	0
817	tsa-miRv817	AGAATCTTGATGATGCTGCAA	21	17	17	1.02665	ath-miR172a	21	AGAATCTTGATGATGCTGCAT	MIR172	1	0
818	tsa-miRv818	TGAATCTTGATGATGCTGCAT	21	16	4	0.256663	vvi-miR172d	23	TGAGAATCTTGATGATGCTGCAT	MIR172	0	2
819	tsa-miRv819	AGAATCTTGATGATGGTGCAT	21	15	8	0.547548	ath-miR172a	21	AGAATCTTGATGATGCTGCAT	MIR172	1	0
820	tsa-miRv820	AGAATCTTGATGATACTGCAT	21	14	5	0.366662	ath-miR172a	21	AGAATCTTGATGATGCTGCAT	MIR172	1	0
821	tsa-miRv821	AGAATCTTGATGATGCAGCAT	21	13	6	0.47384	ath-miR172a	21	AGAATCTTGATGATGCTGCAT	MIR172	1	0
822	tsa-miRv822	AGAATCTTGATTATGCTGCAT	21	13	10	0.789733	ath-miR172a	21	AGAATCTTGATGATGCTGCAT	MIR172	1	0
823	tsa-miRv823	ATAATCTTGATGATGCTGCAT	21	12	8	0.684435	ath-miR172a	21	AGAATCTTGATGATGCTGCAT	MIR172	1	0
824	tsa-miRv824	AGAATCTTGATGATGCTGCAC	21	12	18	1.53998	ath-miR172a	21	AGAATCTTGATGATGCTGCAT	MIR172	1	0
825	tsa-miRv825	GCAGTATCATTAAGATTCACA	21	12	22	1.8822	bra-miR172b*	21	GCAGCACCATTAAGATTCACA	MIR172	2	0
826	tsa-miRv826	AGAATCTTGATGATGCTTCAT	21	11	8	0.746656	ath-miR172a	21	AGAATCTTGATGATGCTGCAT	MIR172	1	0
827	tsa-miRv827	AGAATCTTTATGATGCTGCAT	21	11	10	0.93332	ath-miR172a	21	AGAATCTTGATGATGCTGCAT	MIR172	1	0
828	tsa-miRv828	AGAATCTTGATGATGCCGCAT	21	11	13	1.21332	ath-miR172a	21	AGAATCTTGATGATGCTGCAT	MIR172	1	0
829	tsa-miRv829	CGAATCTTGATGATGCTGCAT	21	11	18	1.67998	ath-miR172a	21	AGAATCTTGATGATGCTGCAT	MIR172	1	0
830	tsa-miRv830	AGAATCTTGATGATGATGAAT	21	11	3	0.279996	ath-miR172a	21	AGAATCTTGATGATGCTGCAT	MIR172	2	0
831	tsa-miRv831	AGAATCTCGATGATGCTGCAT	21	10	8	0.821322	ath-miR172a	21	AGAATCTTGATGATGCTGCAT	MIR172	1	0
832	tsa-miRv832	AGAATCTTGCTGATGCTGCAT	21	10	12	1.23198	ath-miR172a	21	AGAATCTTGATGATGCTGCAT	MIR172	1	0
833	tsa-miRv833	AGAATTTTGATGATGCTGCAT	21	9	10	1.14072	ath-miR172a	21	AGAATCTTGATGATGCTGCAT	MIR172	1	0
834	tsa-miRv834	AGGATCTTGATGATGCTGCAT	21	9	10	1.14072	ath-miR172a	21	AGAATCTTGATGATGCTGCAT	MIR172	1	0
835	tsa-miRv835	AGCATCTTGATGATGCTGCAT	21	9	22	2.50959	ath-miR172a	21	AGAATCTTGATGATGCTGCAT	MIR172	1	0
836	tsa-miRv836	AGAATCTTGGTGATGCTGCAT	21	8	10	1.28332	ath-miR172a	21	AGAATCTTGATGATGCTGCAT	MIR172	1	0
837	tsa-miRv837	AGAATACTATGGATGCTGCGA	21	18	11	0.627399	ptc-miR172i	21	AGAATCCTGATGATGCTGCAA	MIR172	2	2
838	tsa-miRv838	TGTGTGAATATATGTAGATTGTA	23	16	8	0.513326	osa-miR1854-5p	21	TGGTGAAATTTGTAGATTGGA	MIR1854	2	2
839	tsa-miRv839	TGATAACTCGACGGATCGC	19	26	51	2.01382	mtr-miR2199	21	TGATACACTAGCACGGATCAC	MIR2199	2	2
840	tsa-miRv840	CCGGGGGACGGAGTGGGA	18	57	122	2.1974	peu-miR2911	20	GGCCGGGGGACGGGCTGGGA	MIR2911	2	2
841	tsa-miRv841	GCCGGGGGACGGAGTGGGA	19	41	97	2.42891	peu-miR2911	20	GGCCGGGGGACGGGCTGGGA	MIR2911	2	1
842	tsa-miRv842	GCCGGGGGACGGAGTGGGAA	20	35	53	1.55465	peu-miR2911	20	GGCCGGGGGACGGGCTGGGA	MIR2911	2	2
843	tsa-miRv843	GCCGGGGGACGGAGTGGG	18	33	47	1.4622	peu-miR2911	20	GGCCGGGGGACGGGCTGGGA	MIR2911	2	2
844	tsa-miRv844	CGGCCGGGGGACGGAGTGGG	20	11	30	2.79996	peu-miR2911	20	GGCCGGGGGACGGGCTGGGA	MIR2911	2	2
845	tsa-miRv845	GGCCGGGGGACGGAGTGGGAAT	22	10	15	1.53998	peu-miR2911	20	GGCCGGGGGACGGGCTGGGA	MIR2911	2	2
846	tsa-miRv846	GGCCGGGGGACGGAGTGGGAA	21	7	13	1.90664	peu-miR2911	20	GGCCGGGGGACGGGCTGGGA	MIR2911	2	1
847	tsa-miRv847	GGCCGGGGGACGGAGTGGGA	20	5	16	3.28529	peu-miR2911	20	GGCCGGGGGACGGGCTGGGA	MIR2911	2	0
848	tsa-miRv848	CGGCCGGGGGACGGAGTGGGAA	22	4	13	3.33662	peu-miR2911	20	GGCCGGGGGACGGGCTGGGA	MIR2911	2	2
849	tsa-miRv849	CGGCCGGGGGACGGAGTGGGA	21	3	14	4.79104	peu-miR2911	20	GGCCGGGGGACGGGCTGGGA	MIR2911	2	1
850	tsa-miRv850	GGCCGGGGGACGGAGTGGG	19	2	10	5.13326	peu-miR2911	20	GGCCGGGGGACGGGCTGGGA	MIR2911	2	1
851	tsa-miRv851	GGGGCTCGAAGACGATCAGAT	21	39	97	2.55347	peu-miR2916	23	TGGGGACTCGAAGACGATCATAT	MIR2916	1	2
852	tsa-miRv852	GGGGGCTCGAAGACGATCAGA	21	33	77	2.39552	peu-miR2916	23	TGGGGACTCGAAGACGATCATAT	MIR2916	2	2
853	tsa-miRv853	GGGGGCTCGAAGACGATCAGAT	22	24	80	3.42217	peu-miR2916	23	TGGGGACTCGAAGACGATCATAT	MIR2916	2	1
854	tsa-miRv854	TGGGGGCTCGAAGACGATCAGA	22	22	53	2.4733	peu-miR2916	23	TGGGGACTCGAAGACGATCATAT	MIR2916	2	1
855	tsa-miRv855	TGGGGGCTCGAAGACGATCAGAT	23	20	53	2.72063	peu-miR2916	23	TGGGGACTCGAAGACGATCATAT	MIR2916	2	0
856	tsa-miRv856	TGGGGGCTCGAAGACGATCAG	21	16	44	2.82329	peu-miR2916	23	TGGGGACTCGAAGACGATCATAT	MIR2916	2	2
857	tsa-miRv857	GTTGGGGGCTCGAAGACGATCAGAT	25	15	53	3.62751	peu-miR2916	23	TGGGGACTCGAAGACGATCATAT	MIR2916	2	2
858	tsa-miRv858	GGGGGCTCGAAGACGATCAGATA	23	13	32	2.52714	peu-miR2916	23	TGGGGACTCGAAGACGATCATAT	MIR2916	2	2
859	tsa-miRv859	GGGGATCAAAGACGATCAGAT	21	12	5	0.427772	peu-miR2916	23	TGGGGACTCGAAGACGATCATAT	MIR2916	2	2
860	tsa-miRv860	TGGGGGCTCGAAGACGATCAGATAC	25	4	15	3.84995	peu-miR2916	23	TGGGGACTCGAAGACGATCATAT	MIR2916	2	2
861	tsa-miRv861	TGGGGGCTCGAAGACGATCAGATA	24	3	17	5.8177	peu-miR2916	23	TGGGGACTCGAAGACGATCATAT	MIR2916	2	1
862	tsa-miRv862	TTGGGGGCTCGAAGACGATCAGAT	24	3	27	9.23987	peu-miR2916	23	TGGGGACTCGAAGACGATCATAT	MIR2916	2	1
863	tsa-miRv863	TTGGGGGCTCGAAGACGATCAGA	23	2	29	14.8865	peu-miR2916	23	TGGGGACTCGAAGACGATCATAT	MIR2916	2	2
864	tsa-miRv864	AAGCTCAGGAGGGATAGCGC	20	74	43	0.596568	ath-miR390a	21	AAGCTCAGGAGGGATAGCGCC	MIR390	0	1
865	tsa-miRv865	AAAGCTCAGGAGGGATAGCGC	21	59	34	0.59163	ath-miR390a	21	AAGCTCAGGAGGGATAGCGCC	MIR390	0	2
866	tsa-miRv866	AGCTCAGGAGGGATAGCGCC	20	45	51	1.16354	ath-miR390a	21	AAGCTCAGGAGGGATAGCGCC	MIR390	0	1
867	tsa-miRv867	CGCTGTCCATCCTGAGTTTCA	21	36	21	0.598881	aly-miR390a*	21	CGCTATCCATCCTGAGTTTCA	MIR390	1	0
868	tsa-miRv868	AAGCTCAGGAGGGATAGCG	19	30	21	0.718657	ath-miR390a	21	AAGCTCAGGAGGGATAGCGCC	MIR390	0	2
869	tsa-miRv869	TGAAGTGTTTGGGGGGACTC	20	9	10	1.14072	ath-miR395b	21	CTGAAGTGTTTGGGGGGACTC	MIR395	0	1
870	tsa-miRv870	CTGACGTGTTTGGGGGGACTC	21	4	10	2.56663	ath-miR395b	21	CTGAAGTGTTTGGGGGGACTC	MIR395	1	0
871	tsa-miRv871	CTCAAGAAAGCTGTGGGAAA	20	525	430	0.840877	aly-miR396b*	21	GCTCAAGAAAGCTGTGGGAAA	MIR396	0	1
872	tsa-miRv872	TTCCACAGCTTTCTTGAA	18	225	197	0.898891	vvi-miR396b	20	TTCCACAGCTTTCTTGAACT	MIR396	0	2
873	tsa-miRv873	TTCCACAGCTTTCTTGAAC	19	75	57	0.780256	vvi-miR396b	20	TTCCACAGCTTTCTTGAACT	MIR396	0	1
874	tsa-miRv874	TTCAATAAAGCTGTGGGAAGA	21	54	29	0.55135	gma-miR396a-3p	20	TTCAATAAAGCTGTGGGAAG	MIR396	0	1
875	tsa-miRv875	TCAAGAAAGCTGTGGGAAA	19	29	20	0.708036	aly-miR396b*	21	GCTCAAGAAAGCTGTGGGAAA	MIR396	0	2
876	tsa-miRv876	CTCAAGAAAGCTGTGGGAAAA	21	18	17	0.969616	aly-miR396b*	21	GCTCAAGAAAGCTGTGGGAAA	MIR396	0	2
877	tsa-miRv877	CTCAAGAAAGCTGTGGGAAC	20	14	4	0.293329	aly-miR396b*	21	GCTCAAGAAAGCTGTGGGAAA	MIR396	1	1
878	tsa-miRv878	GGGTAGACATGAGAACACATG	21	98	237	2.48282	aly-miR398c*	21	GGGTCGACATGAGAACATATG	MIR398	2	0
879	tsa-miRv879	GGGTAGACATGAGAACACATGA	22	3	12	4.10661	aly-miR398c*	21	GGGTCGACATGAGAACATATG	MIR398	2	1
880	tsa-miRv880	TATAAGAGTATTATAAGTCAC	21	91	61	0.688196	ath-miR400	21	TATGAGAGTATTATAAGTCAC	MIR400	1	0
881	tsa-miRv881	TTAGATTCACGCACAAACT	19	372	305	0.841745	ath-miR403	21	TTAGATTCACGCACAAACTCG	MIR403	0	2
882	tsa-miRv882	TTAGATTCACGCACAAACTC	20	65	50	0.789733	ath-miR403	21	TTAGATTCACGCACAAACTCG	MIR403	0	1
883	tsa-miRv883	TTAGATTCACGCACAAACTCT	21	20	6	0.307996	ath-miR403	21	TTAGATTCACGCACAAACTCG	MIR403	1	0
884	tsa-miRv884	ACAGGGAACAAGCAGAGCATG	21	559	1431	2.62816	mtr-miR408*	21	ACAGGGAACATGCAGAGCATG	MIR408	1	0
885	tsa-miRv885	CAGGGAACAAGCAGAGCATGGA	22	42	109	2.66441	aly-miR408*	21	CAGGGAACAAGCAGAGCATGG	MIR408	0	1
886	tsa-miRv886	CAGGGAACAAGCAGAGCATG	20	31	90	2.9806	aly-miR408*	21	CAGGGAACAAGCAGAGCATGG	MIR408	0	1
887	tsa-miRv887	CAGGGAACAAGCAGAGAATGG	21	25	54	2.21757	aly-miR408*	21	CAGGGAACAAGCAGAGCATGG	MIR408	1	0
888	tsa-miRv888	AGGGAACAAGCAGAGCATGG	20	17	84	5.07287	aly-miR408*	21	CAGGGAACAAGCAGAGCATGG	MIR408	0	1
889	tsa-miRv889	ACAGGGAACAAGCAGAGCATGG	22	13	55	4.34353	aly-miR408*	21	CAGGGAACAAGCAGAGCATGG	MIR408	0	1
890	tsa-miRv890	AGGGAACAAGCAGAGCATG	19	7	14	2.0533	aly-miR408*	21	CAGGGAACAAGCAGAGCATGG	MIR408	0	2
891	tsa-miRv891	CAGGGAACAAGCAGAGCATGGT	22	4	23	5.90325	aly-miR408*	21	CAGGGAACAAGCAGAGCATGG	MIR408	0	1
892	tsa-miRv892	CAGGGAACAAGCAGAGCATGGAA	23	4	17	4.36327	aly-miR408*	21	CAGGGAACAAGCAGAGCATGG	MIR408	0	2
893	tsa-miRv893	CAGGGAACAAGCAGAGCATGT	21	3	10	3.42217	aly-miR408*	21	CAGGGAACAAGCAGAGCATGG	MIR408	1	0
894	tsa-miRv894	CAGGGAACAAGCAGAGCACGG	21	2	11	5.64659	aly-miR408*	21	CAGGGAACAAGCAGAGCATGG	MIR408	1	0
895	tsa-miRv895	CAGGGAACAAGCAGCGCATGG	21	2	13	6.67324	aly-miR408*	21	CAGGGAACAAGCAGAGCATGG	MIR408	1	0
896	tsa-miRv896	CAGGGACCAAGCAGAGCATGG	21	1	11	11.2932	aly-miR408*	21	CAGGGAACAAGCAGAGCATGG	MIR408	1	0
897	tsa-miRv897	CAGGGAACAAGCAGAGCATGA	21	1	12	12.3198	aly-miR408*	21	CAGGGAACAAGCAGAGCATGG	MIR408	1	0
898	tsa-miRv898	AAGGGAACAAGCAGAGCATGG	21	1	19	19.5064	aly-miR408*	21	CAGGGAACAAGCAGAGCATGG	MIR408	1	0
899	tsa-miRv899	TGGATGGAGTTTGGTGCTTGAG	22	19	21	1.13472	gma-miR4395	22	TGGATAGGAGTATGGGCTTGAG	MIR4395	1	2
900	tsa-miRv900	GCAGTGGCTTGGTTAAGGG	19	12	20	1.71109	gma-miR4995	21	AGGCAGTGGCTTGGTTAAGGG	MIR4955	0	2
901	tsa-miRv901	TGAGGCGGCGGTGGAGGCATG	21	4	10	2.56663	gma-miR4993	21	GAGCGGCGGCGGTGGAGGATG	MIR4993	2	2
902	tsa-miRv902	TAGGCAGTGGCTTGGTTAAGGG	22	8	14	1.79664	gma-miR4995	21	AGGCAGTGGCTTGGTTAAGGG	MIR4995	0	1
903	tsa-miRv903	TAGGCAGTGGCTTGGTTAAGG	21	2	15	7.69989	gma-miR4995	21	AGGCAGTGGCTTGGTTAAGGG	MIR4995	0	2
904	tsa-miRv904	TGGAGAAGAAGAAGAAGACGTA	22	12	9	0.769989	ath-miR5021	20	TGAGAAGAAGAAGAAGAAAA	MIR5021	2	2
905	tsa-miRv905	GATGGAAGAAGAGGATGGAATTA	23	29	27	0.955849	ath-miR5641	21	TGGAAGAAGATGATAGAATTA	MIR5051	2	2
906	tsa-miRv906	GTTCCCCACAGTCGGCGCCA	20	42	125	3.05551	bdi-miR5054	18	TCCCCACGGTCGGCGCCA	MIR5054	1	2
907	tsa-miRv907	GATCCCCACAGTCGGCGCCA	20	34	71	2.14389	bdi-miR5054	18	TCCCCACGGTCGGCGCCA	MIR5054	1	2
908	tsa-miRv908	TCCCCACAGTCGGCGCCA	18	26	94	3.71174	bdi-miR5054	18	TCCCCACGGTCGGCGCCA	MIR5054	1	0
909	tsa-miRv909	ATCCCCACAGTCGGCGCCA	19	15	64	4.38038	bdi-miR5054	18	TCCCCACGGTCGGCGCCA	MIR5054	1	1
910	tsa-miRv910	GGTCCCCACAGTCGGCGCCA	20	14	33	2.41997	bdi-miR5054	18	TCCCCACGGTCGGCGCCA	MIR5054	1	2
911	tsa-miRv911	TTCCCCACAGTCGGCGCCA	19	10	36	3.69595	bdi-miR5054	18	TCCCCACGGTCGGCGCCA	MIR5054	1	1
912	tsa-miRv912	GTCCCCACAGTCGGCGCCA	19	5	37	7.59723	bdi-miR5054	18	TCCCCACGGTCGGCGCCA	MIR5054	1	1
913	tsa-miRv913	CGTTCCTGGGCAGCACCACCA	21	13	40	3.15893	bdi-miR5059	20	CGGCCTGGGCAGCACCACCA	MIR5059	1	1
914	tsa-miRv914	TCGATCCTGGGCAGCACCACCA	22	7	21	3.07996	bdi-miR5059	20	CGGCCTGGGCAGCACCACCA	MIR5059	1	2
915	tsa-miRv915	CGGTCCTGGGCAGCACCACCA	21	6	14	2.39552	bdi-miR5059	20	CGGCCTGGGCAGCACCACCA	MIR5059	0	1
916	tsa-miRv916	TCGGTCCTGGGCAGCACCACCA	22	4	11	2.82329	bdi-miR5059	20	CGGCCTGGGCAGCACCACCA	MIR5059	0	2
917	tsa-miRv917	TCGTTCCTGGGCAGCACCACCA	22	4	28	7.18657	bdi-miR5059	20	CGGCCTGGGCAGCACCACCA	MIR5059	1	2
918	tsa-miRv918	CGATCCTGGGCAGCACCACCA	21	3	31	10.6087	bdi-miR5059	20	CGGCCTGGGCAGCACCACCA	MIR5059	1	1
919	tsa-miRv919	ATCCTGGGCAGCACCACCA	19	2	15	7.69989	bdi-miR5059	20	CGGCCTGGGCAGCACCACCA	MIR5059	2	1
920	tsa-miRv920	CGTTCCCCAGCAGAGTCGCCA	21	10	25	2.56663	osa-miR5072	22	CGATTCCCCAGCGGAGTCGCCA	MIR5072	1	1
921	tsa-miRv921	GATCCCCAGCAGAGTCGCCA	20	7	14	2.0533	osa-miR5072	22	CGATTCCCCAGCGGAGTCGCCA	MIR5072	1	2
922	tsa-miRv922	GTTCCCCAGCAGAGTCGCCA	20	3	24	8.21322	osa-miR5072	22	CGATTCCCCAGCGGAGTCGCCA	MIR5072	1	2
923	tsa-miRv923	TTCACGTCGGGTTCACCA	18	191	1227	6.5953	osa-miR5077	19	GTTCGCGTCGGGTTCACCA	MIR5077	1	1
924	tsa-miRv924	GATTCACGTCGGGTTCACCA	20	95	296	3.19883	osa-miR5077	19	GTTCGCGTCGGGTTCACCA	MIR5077	1	1
925	tsa-miRv925	ATTCACGTCGGGTTCACCA	19	75	225	3.07996	osa-miR5077	19	GTTCGCGTCGGGTTCACCA	MIR5077	2	0
926	tsa-miRv926	GTTCACGTCGGGTTCACCA	19	13	32	2.52714	osa-miR5077	19	GTTCGCGTCGGGTTCACCA	MIR5077	1	0
927	tsa-miRv927	GGTTCACGTCGGGTTCACCA	20	9	38	4.33475	osa-miR5077	19	GTTCGCGTCGGGTTCACCA	MIR5077	1	1
928	tsa-miRv928	GCTTCACGTCGGGTTCACCA	20	4	19	4.8766	osa-miR5077	19	GTTCGCGTCGGGTTCACCA	MIR5077	1	1
929	tsa-miRv929	TTCTTCACGTCGGGTTCACCA	21	4	17	4.36327	osa-miR5077	19	GTTCGCGTCGGGTTCACCA	MIR5077	2	2
930	tsa-miRv930	AACCTGGCTCTGATACCA	18	66	184	2.86218	rgl-miR5139	19	AAACCTGGCTCTGATACCA	MIR5139	0	1
931	tsa-miRv931	AACCTGGCTCTGCTACCA	18	19	40	2.16137	rgl-miR5139	19	AAACCTGGCTCTGATACCA	MIR5139	1	1
932	tsa-miRv932	GGAACCTGGCTCTGATACCA	20	6	10	1.71109	rgl-miR5139	19	AAACCTGGCTCTGATACCA	MIR5139	1	1
933	tsa-miRv933	GAAACCTGGCTCTGATACCA	20	5	27	5.54392	rgl-miR5139	19	AAACCTGGCTCTGATACCA	MIR5139	0	1
934	tsa-miRv934	CGAAACCTGGCTCTGATACCA	21	3	10	3.42217	rgl-miR5139	19	AAACCTGGCTCTGATACCA	MIR5139	0	2
935	tsa-miRv935	CGTAACCTGGCTCTGATACCA	21	3	18	6.15991	rgl-miR5139	19	AAACCTGGCTCTGATACCA	MIR5139	1	2
936	tsa-miRv936	GATGAAGATGAAATAGAAGATGAA	24	6	12	2.0533	mtr-miR5298b	24	TGATGGAGATGATATGAAGATGAA	MIR5298	2	2
937	tsa-miRv937	TAACCTGGCTCTGATACCA	19	15	12	0.821322	rgl-miR5139	19	AAACCTGGCTCTGATACCA	MIR5319	1	0
938	tsa-miRv938	GTAACCTGGCTCTGATACCA	20	11	14	1.30665	rgl-miR5139	19	AAACCTGGCTCTGATACCA	MIR5319	1	1
939	tsa-miRv939	AGGGACAGTCTCAGGTAGACA	21	14	62	4.5466	gma-miR5368	19	GGACAGTCTCAGGTAGACA	MIR5368	0	2
940	tsa-miRv940	TGATGATGTAAAACTTGAAGA	21	3	16	5.47548	osa-miR5498	21	TGAGCTGTAACACTTGAAGAC	MIR5498	2	2
941	tsa-miRv941	ATGGAACTATATTGACAAAGGGGA	24	37	20	0.554947	osa-miR5532	22	ATGGAATATATGACAAAGGTGG	MIR5532	2	2
942	tsa-miRv942	ATGAAAATCAGAAAACAGG	19	11	6	0.559992	ath-miR5633	21	TATGATCATCAGAAAACAGTG	MIR5633	2	2
943	tsa-miRv943	TTTCGCGCTTGTGCGGCTTT	20	6	12	2.0533	ath-miR5642a	20	TCTCGCGCTTGTACGGCTTT	MIR5642	2	0
944	tsa-miRv944	ATAAATCCCATGCATCTTCCA	21	3307	3382	1.04994	ath-miR5654	20	ATAAATCCCAACATCTTCCA	MIR5654	1	1
945	tsa-miRv945	TAAATCCCATGCATCTTCCA	20	151	198	1.34621	ath-miR5654	20	ATAAATCCCAACATCTTCCA	MIR5654	1	2
946	tsa-miRv946	ATAAATCCCATGCATCTTCCT	21	51	55	1.10717	ath-miR5654	20	ATAAATCCCAACATCTTCCA	MIR5654	2	1
947	tsa-miRv947	ATAAATCCCATGCATCTTCC	20	48	44	0.941098	ath-miR5654	20	ATAAATCCCAACATCTTCCA	MIR5654	1	2
948	tsa-miRv948	ATAAATCCCATGCATATTCCA	21	10	4	0.410661	ath-miR5654	20	ATAAATCCCAACATCTTCCA	MIR5654	2	1
949	tsa-miRv949	ATGAAGATGATGATAAGATGACA	23	7	10	1.46665	ath-miR5658	21	ATGATGATGATGATGATGAAA	MIR5658	2	2
950	tsa-miRv950	AGATGGACCGTTGGAGACTG	20	59	8	0.139207	ath-miR5662	20	AGAGGTGACCATTGGAGATG	MIR5662	2	2
951	tsa-miRv951	CATGGTGGTAACGGGTGAC	19	19	58	3.13399	gma-miR5671	21	CATGGAAGTGAATCGGGTGAC	MIR5671	2	2
952	tsa-miRv952	ATAAATTCCATGCATCTTCCA	21	10	13	1.33465	ath-miR5654	20	ATAAATCCCAACATCTTCCA	MIR6564	2	1
953	tsa-miRv953	AGACCATTTGTGAGAAGGGA	20	124	116	0.960417	ath-miR824	21	TAGACCATTTGTGAGAAGGGA	MIR824	0	1
954	tsa-miRv954	TAGACCATTTGTGAGAAGG	19	116	80	0.708036	ath-miR824	21	TAGACCATTTGTGAGAAGGGA	MIR824	0	2
955	tsa-miRv955	TAGACCATTTGTGAGAAGGG	20	82	62	0.776249	ath-miR824	21	TAGACCATTTGTGAGAAGGGA	MIR824	0	1
956	tsa-miRv956	AGACCATTTGTGAGAAGGGAT	21	80	87	1.11648	ath-miR824	21	TAGACCATTTGTGAGAAGGGA	MIR824	0	2
957	tsa-miRv957	TAGACCATTTGTGAGAAGGGT	21	60	30	0.513326	ath-miR824	21	TAGACCATTTGTGAGAAGGGA	MIR824	1	0
958	tsa-miRv958	TAGACCATTTGTGAGAAGGGAA	22	53	46	0.891057	ath-miR824	21	TAGACCATTTGTGAGAAGGGA	MIR824	0	1
959	tsa-miRv959	TAGACCATTTGTGAGAAGGGAT	22	36	26	0.741471	ath-miR824	21	TAGACCATTTGTGAGAAGGGA	MIR824	0	1
960	tsa-miRv960	TAGACCATTGTGAGAAGGGA	20	21	11	0.53777	ath-miR824	21	TAGACCATTTGTGAGAAGGGA	MIR824	0	1
961	tsa-miRv961	TAGACCATTTGTGAGAAGGGC	21	14	9	0.659991	ath-miR824	21	TAGACCATTTGTGAGAAGGGA	MIR824	1	0
962	tsa-miRv962	TAGACCATTTGTGAGAAGGTA	21	14	10	0.733323	ath-miR824	21	TAGACCATTTGTGAGAAGGGA	MIR824	1	0
963	tsa-miRv963	TAGACTATTTGTGAGAAGGGA	21	14	11	0.806655	ath-miR824	21	TAGACCATTTGTGAGAAGGGA	MIR824	1	0
964	tsa-miRv964	TAGACCATTTGTGAGCAGGGA	21	13	8	0.631786	ath-miR824	21	TAGACCATTTGTGAGAAGGGA	MIR824	1	0
965	tsa-miRv965	GACCATTTGTGAGAAGGGA	19	13	11	0.868706	ath-miR824	21	TAGACCATTTGTGAGAAGGGA	MIR824	0	2
966	tsa-miRv966	TAGACCATTTGTGAGACGGGA	21	12	6	0.513326	ath-miR824	21	TAGACCATTTGTGAGAAGGGA	MIR824	1	0
967	tsa-miRv967	TAGACCATTTGTGAGGAGGGA	21	10	4	0.410661	ath-miR824	21	TAGACCATTTGTGAGAAGGGA	MIR824	1	0
968	tsa-miRv968	TAGACCATTTGTGATAAGGGA	21	10	4	0.410661	ath-miR824	21	TAGACCATTTGTGAGAAGGGA	MIR824	1	0
969	tsa-miRv969	TAGACCATTTGCGAGAAGGGA	21	10	5	0.513326	ath-miR824	21	TAGACCATTTGTGAGAAGGGA	MIR824	1	0
970	tsa-miRv970	CCTTCTCATCGATGGTCTAG	20	9	10	1.14072	aly-miR824*	21	CCTTCTCATCGATGGTCTAGA	MIR824	0	1
971	tsa-miRv971	TTTGTTGATTGGCATCTATGCT	22	26	36	1.42152	aly-miR827*	21	TTTGTTGATTGACATCTATAC	MIR827_3	2	1
972	tsa-miRv972	TTTGTTGATTGGCATCTATGC	21	15	11	0.752878	aly-miR827*	21	TTTGTTGATTGACATCTATAC	MIR827_3	2	0
973	tsa-miRv973	TTTGTTGATTGGCATCTATG	20	10	8	0.821322	aly-miR827*	21	TTTGTTGATTGACATCTATAC	MIR827_3	2	1
974	tsa-miRv974	TTTGTTGATTGGCATCTATGCAA	23	10	6	0.615991	aly-miR827*	21	TTTGTTGATTGACATCTATAC	MIR827_3	2	2
975	tsa-miRv975	CGGCTCTGATACCAATTGATGT	22	3	10	3.42217	ath-miR845a	21	CGGCTCTGATACCAATTGATG	MIR845_1	0	1
976	tsa-miRv976	CGTTTCACGTCGGGTTCCCCA	21	0	12		ppt-miR894	20	CGTTTCACGTCGGGTTCACC	MIR894	1	1
977	tsa-miRv977	GTTTCACGTCGGGTTCACCA	20	1529	5385	3.61578	ppt-miR894	20	CGTTTCACGTCGGGTTCACC	MIR894	0	2
978	tsa-miRv978	CGTTTCACGTCGGGTTCACCA	21	429	2527	6.04744	ppt-miR894	20	CGTTTCACGTCGGGTTCACC	MIR894	0	1
979	tsa-miRv979	TCGTTTCACGTCGGGTTCACCA	22	158	643	4.17809	ppt-miR894	20	CGTTTCACGTCGGGTTCACC	MIR894	0	2
980	tsa-miRv980	GTTTCACGTCGGGTTCACC	19	100	404	4.14768	ppt-miR894	20	CGTTTCACGTCGGGTTCACC	MIR894	0	1
981	tsa-miRv981	GTTTCACGTCGGGTTCAC	18	90	316	3.60469	ppt-miR894	20	CGTTTCACGTCGGGTTCACC	MIR894	0	2
982	tsa-miRv982	CGTTTCACGTCGGGTTCA	18	45	165	3.76439	ppt-miR894	20	CGTTTCACGTCGGGTTCACC	MIR894	0	2
983	tsa-miRv983	TTTCACGTCGGGTTCACC	18	38	194	5.24133	ppt-miR894	20	CGTTTCACGTCGGGTTCACC	MIR894	0	2
984	tsa-miRv984	CGTTTCACGTCGGGTTCAC	19	37	199	5.52173	ppt-miR894	20	CGTTTCACGTCGGGTTCACC	MIR894	0	1
985	tsa-miRv985	GTTTCACGTCGGGGTCACCA	20	17	72	4.34817	ppt-miR894	20	CGTTTCACGTCGGGTTCACC	MIR894	1	2
986	tsa-miRv986	TCGTTTCACGTCGGGTTCAC	20	16	53	3.40079	ppt-miR894	20	CGTTTCACGTCGGGTTCACC	MIR894	0	2
987	tsa-miRv987	TCGTTTCACGTCGGGTTCACC	21	14	56	4.10661	ppt-miR894	20	CGTTTCACGTCGGGTTCACC	MIR894	0	1
988	tsa-miRv988	GTTTCACGTCGGGTTCCCCA	20	14	23	1.68664	ppt-miR894	20	CGTTTCACGTCGGGTTCACC	MIR894	1	2
989	tsa-miRv989	CGATTCACGTCGGGTTCACCA	21	13	85	6.71273	ppt-miR894	20	CGTTTCACGTCGGGTTCACC	MIR894	1	1
990	tsa-miRv990	GATTCACGTCGGGTTCACC	19	11	27	2.51996	ppt-miR894	20	CGTTTCACGTCGGGTTCACC	MIR894	1	1
991	tsa-miRv991	GATTCACGTCGGGTTCAC	18	11	18	1.67998	ppt-miR894	20	CGTTTCACGTCGGGTTCACC	MIR894	1	2
992	tsa-miRv992	GTTTCACGTCGGGCTCACCA	20	11	38	3.54662	ppt-miR894	20	CGTTTCACGTCGGGTTCACC	MIR894	1	2
993	tsa-miRv993	CGTTTCACGTCGGGCTCACCA	21	0	10		ppt-miR894	20	CGTTTCACGTCGGGTTCACC	MIR894	1	1
994	tsa-miRv994	TCATTTCACGTCGGGTTCACCA	22	0	12		ppt-miR894	20	CGTTTCACGTCGGGTTCACC	MIR894	1	2
995	tsa-miRv995	CGTTTCACGTCGGGGTCACCA	21	0	15		ppt-miR894	20	CGTTTCACGTCGGGTTCACC	MIR894	1	1
996	tsa-miRv996	TTCGTTTCACGTCGGGTTCACC	22	9	61	6.95842	ppt-miR894	20	CGTTTCACGTCGGGTTCACC	MIR894	0	2
997	tsa-miRv997	ATTCACGTCGGGTTCACC	18	8	17	2.18164	ppt-miR894	20	CGTTTCACGTCGGGTTCACC	MIR894	1	2
998	tsa-miRv998	GTTTCACGTCGGGTTCACCC	20	7	39	5.71992	ppt-miR894	20	CGTTTCACGTCGGGTTCACC	MIR894	0	2
999	tsa-miRv999	GTTTCACGTCGGGATCACCA	20	5	26	5.33859	ppt-miR894	20	CGTTTCACGTCGGGTTCACC	MIR894	1	2
1000	tsa-miRv1000	GTTTCACGCCGGGTTCACCA	20	4	23	5.90325	ppt-miR894	20	CGTTTCACGTCGGGTTCACC	MIR894	1	2
1001	tsa-miRv1001	ATTTCACGTCGGGTTCACCA	20	4	25	6.41658	ppt-miR894	20	CGTTTCACGTCGGGTTCACC	MIR894	1	2
1002	tsa-miRv1002	CATTTCACGTCGGGTTCACCA	21	3	25	8.55544	ppt-miR894	20	CGTTTCACGTCGGGTTCACC	MIR894	1	1
1003	tsa-miRv1003	GTTTCACGTCTGGTTCACCA	20	3	14	4.79104	ppt-miR894	20	CGTTTCACGTCGGGTTCACC	MIR894	1	2
1004	tsa-miRv1004	CGTTTCACGTCGGGTTCACCC	21	2	10	5.13326	ppt-miR894	20	CGTTTCACGTCGGGTTCACC	MIR894	0	1
1005	tsa-miRv1005	CGGTTCACGTCGGGTTCACCA	21	2	21	10.7799	ppt-miR894	20	CGTTTCACGTCGGGTTCACC	MIR894	1	1
1006	tsa-miRv1006	GTTTCACGTCGGGTTCAACA	20	2	10	5.13326	ppt-miR894	20	CGTTTCACGTCGGGTTCACC	MIR894	1	2
1007	tsa-miRv1007	GTTTCACTTCGGGTTCACCA	20	2	15	7.69989	ppt-miR894	20	CGTTTCACGTCGGGTTCACC	MIR894	1	2
1008	tsa-miRv1008	TCGATTCACGTCGGGTTCACCA	22	2	16	8.21322	ppt-miR894	20	CGTTTCACGTCGGGTTCACC	MIR894	1	2
1009	tsa-miRv1009	CGATTCACGTCGGGTTCACC	20	1	12	12.3198	ppt-miR894	20	CGTTTCACGTCGGGTTCACC	MIR894	1	0
1010	tsa-miRv1010	TGTTTCACGTCGGGTTCACCA	21	1	12	12.3198	ppt-miR894	20	CGTTTCACGTCGGGTTCACC	MIR894	1	1
1011	tsa-miRv1011	GTTTCACATCGGGTTCACCA	20	1	10	10.2665	ppt-miR894	20	CGTTTCACGTCGGGTTCACC	MIR894	1	2
1012	tsa-miRv1012	GTTTCACGTCGGGTTCAGCA	20	1	10	10.2665	ppt-miR894	20	CGTTTCACGTCGGGTTCACC	MIR894	1	2
1013	tsa-miRv1013	AACGAGGATCCATTGGAG	18	8	31	3.97828	pta-miR952b	20	AACTGAGAATGCCATTGGTG	MIR952	2	2
1014	tsa-miRv1014	TGAAATGACTTGAGAGGAGTA	21	28	30	1.09998	ppt-miR1026a	21	TGAGAAAGACTTGAGAGGACA	MIR1026	2	2
1015	tsa-miRv1015	TGTGAAATGACTTGAGAGGAGTA	23	10	8	0.821322	ppt-miR1026a	21	TGAGAAAGACTTGAGAGGACA	MIR1026	2	2
1016	tsa-miRv1016	TGAAATGACTTGAGAGGTGCA	21	10	23	2.3613	ppt-miR1026a	21	TGAGAAAGACTTGAGAGGACA	MIR1026	2	2
1017	tsa-miRv1017	TGTGAAATGACTTGAGAGGTGCA	23	6	11	1.8822	ppt-miR1026a	21	TGAGAAAGACTTGAGAGGACA	MIR1026	2	2
1018	tsa-miRv1018	TGAGAAAACTTGTAGACGACT	21	4	11	2.82329	ppt-miR1026a	21	TGAGAAAGACTTGAGAGGACA	MIR1026	2	2
1019	tsa-miRv1019	AGGATTGGTGTAATGGTAGCAT	22	47	9	0.196593	mtr-miR2089*	22	AGGATTGGTGTAATAGGTAAAA	MIR1510	2	2
1020	tsa-miRv1020	AGGATTGGTGTAATGGTAGC	20	42	9	0.219997	mtr-miR2089*	22	AGGATTGGTGTAATAGGTAAAA	MIR1510	2	2
1021	tsa-miRv1021	AGGATTGGTGTAATGGTAGCA	21	41	6	0.150242	mtr-miR2089*	22	AGGATTGGTGTAATAGGTAAAA	MIR1510	2	1
1022	tsa-miRv1022	GAGGATTGGTGTAATGGTAGCA	22	19	6	0.324206	mtr-miR2089*	22	AGGATTGGTGTAATAGGTAAAA	MIR1510	2	2

## Sheet: Table S8
Table S8 Plausible candidates of novel miRNAs identified in Thellungiella salsuginea
Plausible candidates of novel miRNAs	Sequence	Length (nt)	Count in CL	Count in TL	location	pre-miRNA	MFE
PC001	UCGUAAUUACCUGAGACGAUAA	22	14	0	scaffold_10:6117567:6117860:+	UUCAUCAUCCUCGUAAUUACCUGAGACGAUAAUGUUGGUGGCUCUCAGUUCAUCUCCUGUGUAAGCCCACCGAGCACAGUUCAUGACGGUAAAAGAACACGUCGCCGAUCUCAACACAAGGGAUUGAACCCACUAAGUAUUUACCCUGGGUUUGAGAUCAGCGACGUGUUCUUUUAUCGUCAUGAACUGUGCUCUCAGACUGGGCUUACACAGCCAGCUACAACGUAGUUCCAAAGGUGAACCGAUACCCCCCCCCCCAUCAUUGUCGUCUCAGGUAAUUUGAGGAUGAUGAAG	-173.5
PC002	AAGGAUUACAUAUUUGUUACACU	23	13	0	scaffold_10:9175722:9176040:+	UAAAUUCAACGGUAGUGAUUUGAUGUGGUCUCCUAAACCGACGCAAGGUGUUUAACAAAAAGAUAAGAAUCCAUCUUAACGAAUGUUUUGCAAUCUGUUGGGCCUAAAAUAGUAGUAAGCCCAUUAAUGGAUUGAAAUCAUAUAACAUAGAGAUUUUCAGAACCACAAAAUGCAUUGAUUUGUUUAAUCCUUAAACGUGGCUAAAAAGGUUAGAAAUUAGAAUUACAGUAAAACACAAAUUAACAUAUACUUUUUUUUUUUAACUCAAAAACAACUUCAUUGCACCAAGGAUUACAUAUUUGUUACACUGUAAUCAUUC	-57.75
PC003	GCACCAGUGGUCUAGUGGUAG	21	397	652	#scaffold_10:11576870:11577009:+	GAGUACGUACUAACUAGUAAUUAAGGGUGAUAACAAUGCGUUAGCCAAAAAAAAAAAAAAGGUGAUAGUAACGGGAAUUAUAUAACUAAUUUAGUAAGUUAACAGCGAAGCACCAGUGGUCUAGUGGUAGAAUAGUACCC	-24.6
PC004	GUAGUAGAAAUGACCAGAUGAUA	23	42	0	scaffold_10:2789979:2790098:-	UCCAGAAAAAGUAGUAGAAAUGACCAGAUGAUAAAAAUAGAAAUUAUGAUAAUAAAUUAUCUAGCGAUGAAUCUGAUUCUUAGGGUUUUAUCUGAUAUCUUUUCUCCUGCCGCUCAUAUC	-19.84
PC005	CUGGCCCUGGAAGAGAAGAGAUA	23	66	47	#scaffold_10:5643041:5643146:-	CAGACGUAUGAGUACGCCACUGUCGUGAUCAUAGAAAAAUAUCUCUCUCAACCCUGACCAGUAGGUUUCCACUCUGGCCCUGGAAGAGAAGAGAUACAUUAUGUUU	-27.4
PC006	GUGUAGAUAAUGCAAGACUCAUA	23	174	131	scaffold_11:4569042:4569382:+	AAUGCAAAAAGUGUAGAUAAUGCAAGACUCAUAAAAGAAAAGUGGUAAGAAAGGGAUGAAAUCCUCCCCUAAACUUAAAUCACAGUGUCCUCAGUGUGAAACAAGUCGAGAUUGGAUGAGAAUAAUGCAUAGAUAUUCGAAUUUGGUAUGGCCAAAGAGAAUUUACCGGGAUCCGGGAUGCUGGUGGAGGUGGACCGGAUCCAUUCGGAGAGUUUUGGGAAGGUGAUAGGUUGUGAUGGAAGGUGGUGUGAAGUGAUGAAUGAGGUGGAAUGGGGUUUGGUGAGGUGGAAUGAGGUGAAGUGGGUGGCUUGGGGUCGGGCAUCAUCUGAACGAUCAUUUUC	-86.1
PC007	GAAGACAAUGUAAAUAUUCGGUA	23	10	0	scaffold_11:7730016:7730254:+	AAAAGUGUAAGAAGACAAUGUAAAUAUUCGGUAAAAUAAAUUAAAUAGUUUUUAUAAUCUUAUAAAAUUUUAAGUUUACCUAACUUCUUUUGUAAUGAUUAUGUACAAAUUAAUUAUUUAAAAAUUCAUUAGAUAAUUACAAUUUCGUAUUUCUCACAUAAAAAAUCACAUUAAUAAUUUUUUCAAAAAAAAGUAUUAAUAAAUUUACAUUAGCGAAUAGACAUGGUCUUCAGACUUUG	-45.6
PC008	AUCUGAUUUAUGACUAUGCGGUA	23	11	4	scaffold_11:996363:996465:-	UUCACAAAAUUGGCUGCCUAUUCAAAAAAUAGACUGUCUAGCCGCCUAAAAACUGCUUAGGCACUAACCAAUCUGAUUUAUGACUAUGCGGUAAAUUAGGUGA	-29.9
PC009	GCUGACUGUGGGGAAUUACGGUA	23	13	22	scaffold_11:1525979:1526065:-	AUUUGAAUAUUACUGUUUUACCCCUUAGUGUGAUAUUAUAUAUCAACAAUUGGCGCUGACUGUGGGGAAUUACGGUAAUAUUCUAAA	-27.3
PC010	AGACUAGAACAAGCCGUUGAUA	22	22	25	scaffold_11:3441019:3441124:-	AUAUGUCAGCAGACUAGAACAAGCCGUUGAUAUGCCUCUUGAUAGCCAUGUUUUCUGUGUUACUCAACAGGCAUAUCAACGGUUCCUUCUAAUCUCCUGAGAUAUC	-48.7
PC011	AGAGAUCUCCAGUGGUUGGCUCA	23	23	32	scaffold_11:4014346:4014671:-	UGUAGCAACUUGGGUCUGUCCCGUUGGGAUAGCUAUUCGUACUGGUGCAUUACAAGCUGGGAUGUACGAUUUGGUUACUUUGGUCGGGUCAACAAAGGAAUCUGGCAAUUGAUUAGCUAGCUUUUGAUAAUGAAUAAUCUUUUGGAUCUCUGAAUCGCAUUCUAGAGUCCGAGGAUCUUGCCAAUUUAAUGAUGUUUGAUUCCAUGAAAGAUCUUUGACCAGCUUGUUUGUCUCACCACCUAAAGAGGGAUAUACCGAUUCAUCGAAUUGGCAAUCCGCAUAUCUGGCCUUGAAGAGAUCUCCAGUGGUUGGCUCAAGAUAUCUUA	-89.6
PC012	AGAGUUGAGAGACAGGGACGACA	23	6	12	scaffold_11:5571641:5571714:-	UAUGGAGCGCAGAGUUGAGAGACAGGGACGACACUUUGAGCGCGUUGUCACCUUCCUACAGGAGCAGCACCAGU	-20
PC013	GAAGAUUGGCAUGAUUAAUGAUA	23	24	37	#scaffold_11:11054774:11054859:-	UAAGGUGACUACUCACUAAUCAUACUAAUCUCUCUUAAACCUUUGCAAGUUGAGAAGAUUGGCAUGAUUAAUGAUAAGAAAUGGAG	-19.4
PC014	AUAUGUACGCAACUAUAUGGAUA	23	11	5	#scaffold_12:2410631:2410807:+	GGACAUGCAUAUAUAUCUAUAUAGUGGUGUCUAUAUAUAUACAGCUAUAUGGAUACAUAUAUAAUUAUAUAUAUGUACCUAUAUAAUUAUAUUCAUAAUACUAUAUGUAUAUAGAUAUGCAUACAUAUUUAUAUAGUUGUGUCGAUAUGUACGCAACUAUAUGGAUACACAUAUGUC	-57.6
PC015	GAUGGUCUGCCUACGCUUCUAUA	23	16	27	scaffold_12:5413015:5413271:+	AAGCAUGACCGAUGGUCUGCCUACGCUUCUAUAUAAACGGAUUGUACUUGUCAUUUUGAGGACAUCAUCUUUUCAAUAAAAAAAUUGAGUUUUCUCUCUUUUGUUCUUUUAGAACUUUGUCGAUUUCUUGGUGGUUAGCCAAAUUCAAUCCUUCGGUUUAUCAAGCUCUUGCCAUCGAGUUUGACGCAGCCUUCAUUCUCAUUAGUUUAAGGGAAUUCGUAGUCGUUAUCGGGGCUUAGGGACUUUCGGGAAACACU	-60.82
PC016	UGUGAUCCUCAGACAGACGUACA	23	34	0	#scaffold_12:8505114:8505230:+	AUUCUUCUGAUGUGAUCCUCAGACAGACGUACAAAAAAUAUGUUUACAUGAAAGAAAAAUACACUUUUUCCUACAUAAUAUUUCUUGUGCAUCUGUUGAGAAUCACAUCAGAAAAAG	-41.06
PC017	AGAAGAUAUGUGGUGUUUUGAUA	23	12	20	scaffold_12:9189683:9189762:+	AAAAAAAAAAAGAAGAUAUGUGGUGUUUUGAUAAAAGUAUCUCUUUAGUCAACAUACCAUUUGGUAUUCUAUAUAGAUAG	-18.3
PC018	AAUUGACAAAGUUAUGCCAGA	21	327	343	scaffold_13:8764687:8764844:+	UCGAACUGCCGAUUUUUGGCAUAAUUCUGUCAAUUCCCUCAUAGAUGUAAUGUAAAGUUGGUUCGGUGAUCAAUAAAGAAGAAGGAUGUGUGUUGUUUUGGAAAUGCUCAAGUUACAUGUUUGAAGGAAUUGACAAAGUUAUGCCAGAAGGCAUUUCG	-57.6
PC019	UUUGAAUCUGAGAAGCAAGUUUA	23	16	17	#scaffold_14:1068140:1068426:+	UCGUGUUUUCUGAUCUUGUUUUCUUUGUUCUUAUUUGACUUUUGCAUUCUUGAGUCUCAUUUAGCUUUGUACAUAUGAUAAAAUUGCAUCAUUCUAGUUGCAUCUCGCAUUCUAAGAUCGAGUCUAGCUGCAUCAUGUACGAUUGCAUCAGUGCAAGGAGCAAUGAUAGAUUUUUUCCUAGAGAGUAAAUCACUUGAGAAUUUGAACUAAAUAUGCUUGUGAAACUCAUUCUAUGCUUGUAAAGCUUGAAACGAUUUGAAUCUGAGAAGCAAGUUUAAAUUACACUC	-63.1
PC020	AUACUAAUAGGGAGUUGGACA	21	20	11	scaffold_15:2287465:2287587:+	AUAUAAGUUAAAUCCAACUCCAAUUAGUAUGAGAUAUUUUGGAAACAAGUUUAAAACACAAAUCCGUACAGGUUUGACACCAUACUACUGUAAUACUAAUAGGGAGUUGGACAUGUUUUUGAU	-30.4
PC021	CAGGAGAAGUCUACUGAAGUCUA	23	78	50	scaffold_15:7693971:7694082:+	GAGUAGACUUCAGGAGAAGUCUACUGAAGUCUAUUGGUUACAAAUUUUUAAAAAGUCAAUUGCAAAACUAACCUUAUGUUGACUAGUAGACUUCAUUUUUGAAGUUUACUUU	-35.79
PC022	ACAACAGUGUUUUCUUUCACA	21	19	0	scaffold_15:1338328:1338435:-	AAUAUUUAAAACAACAGUGUUUUCUUUCACAUAGUCUUAUUCCAUGGAAGCAGCUUUUUCCAUGUUAGAGGCUUUUUGUGAAAGGAAACAUUGAUGUUUCAAAAUAUC	-43.2
PC023	AACUAAAGACAAAAACAAAGACA	23	15	9	scaffold_15:3816301:3816474:-	UGCAAUUCCUAACUAAAGACAAAAACAAAGACAAAUAUAUGUAAAACUACCUAAAUGUAUGCAUGAGACUCAAUAUUUGGACAAAAAUGCAAUCCUAAAUAUGAGAAAAUAUGAGUAUAUCAGUUUAGUGAAGUCUUUUUUCAGUCUUGUUUUUUUGUCACUAGUUUCAGUGUG	-33.24
PC024	AGAUUAGGGUGCUUAGAUGUUUA	23	11	0	scaffold_15:4640843:4641039:-	AAUUUGUUAAGAGAUAUCUUUGGGCUUUAAUCAAUAUAAAGCUGUUUCUUAUCAUCUUACCUUAUUGUAUUUACUUCUAAUCAUGAUUAACAUCACCUCUUGCAAAAGAAAUGGUGUGUUCAUCAUGAUUAGUGAGUAGUUUUCUUUUAAGCUUUGAAGUGUGUAGAUUAGGGUGCUUAGAUGUUUAAUUUAUGAUG	-53.8
PC025	UACCGACUGCCUACUUAAAUAUA	23	13	0	scaffold_15:4972527:4972679:-	AUCGAAAAAAUUAUAUUUUGUAUAUUCGGCUUGGAAUUGCAAUAGAUCAAUGUAGAAGUUUUUAGUUUUGAGAAUUUCAAUUUGUUAUUUCAUUUUUCUAAAUUUAUAUGUAUUAAAUUGUACCGACUGCCUACUUAAAUAUAAUUGUAAGAA	-23.4
PC026	AGAAGGGACGCCUCGUUGUUUUA	23	10	0	scaffold_15:6247188:6247380:-	AGGAUUUUGGAAGGCAAGGAGGUUCUUCUCCAAGGUUUUUAACGAGGCAGAAAUCAUUGCUACGUCGAGUUACUUAGAAGUUGUUACUAAUGGGUAAUAAUGUGCAAAGUCACAGUGACUUGUGCACUAGUAUUUAUUUUAGGCGCACCACUUAGGAUUUAGAAGGGACGCCUCGUUGUUUUAAUUUUAAUUC	-52.4
PC027	GAUACCGCGUUGGAGAUGGCCUA	23	79	0	scaffold_16:2176027:2176142:-	UAUCGCGGAUGAUACCGCGUUGGAGAUGGCCUAAUAAGGUAAAUGAUUUGUUUUACUUCAGGUAAAUAACCAAAAAAAUUGUUACAUGCUUCAUUGAAUGCUUGUGUUUUGUGAUC	-24.1
PC028	UAUGUUGCAUGGGAUUAUCAAA	22	10	5	scaffold_16:2788044:2788127:-	GUCAUAAACAUAUGUUGCAUGGGAUUAUCAAAACAGUUCAUAUUUGAACAGUUUUGAAAUCCCAAACAACAUAUAUUUACAACA	-33.7
PC029	UCAGAUCAUGUGGUAGUUUCA	21	724	571	scaffold_17:630516:630614:+	CAGCAUCUGAUGAAGCUGCCAGCAUGAUCUAAACUUCUCUCUCUCGCUCUAGAUUUGAUCAGGGAAGAUCAGAUCAUGUGGUAGUUUCACCAGGUGAUU	-43.5
PC030	AGAGGAGAGUUUUGGUGUAGCUA	23	102	0	#scaffold_186:3950:4084:-	CUACUUCGUAUGUGCAUGCUCAGAAUUCCCUUUUGUCUUUAUAGUGCCAUUUUGGAUCAAAAUAUGACUUAUCUUAAAAGGAGUCGCAGUUUUCUCGAUUUCAGAGGAGAGUUUUGGUGUAGCUAAAGGAAUAAU	-29.2
PC031	AAUUGAUGUGAGAUAACCGGA	21	17	0	scaffold_1:2805526:2805652:+	GGCUAAACCAGACCGGUUAUCUAAUAUCAGUUUAAUGUCAUGUUUAAGUGUAACACCAAAAGUGGUUUACUACAGCCAAAGUACCACAUAACACUAAAUUGAUGUGAGAUAACCGGACCGGUUUAGU	-48.2
PC032	GUGGAAACUGGCAUACUCCAA	21	10	0	scaffold_1:14681764:14681970:-	GACAUGUUGGUUCGAUUGUCACCGUCAAUUUUUACUACCUCACCAUCCGUACCGGAGAAACAAACGGUUGUUUCGAAAGAAUAAAGCUUCUCGUGUUCCUCCACCCGUGUAUCUAUCAGGGGAAAAUUUGGAAGCAGAUAUUGAUAAUUACGAUGCACAAGAAAUGAUUAUUCGUGGUGGAAACUGGCAUACUCCAACUAAUAUGCC	-54.7
PC033	CAGAGGAAGAAGAAUGUUUGCUA	23	0	24	scaffold_8:11950965:11951281:+	GUCACCAAUACAGAGGAAGAAGAAUGUUUGCUAGAAAAUAUCCAGGUCGUAAUUUUCAUCAUCCUUGUAAUUUGUUUCAACUUGCUGGAACUACAUUUUUAGUGUUUCAGGCUUCAUCAGAGUACCUAAUAAAUUGAAGAUUUUUUGACACCAGAAUCUAAGAAACAUGAAUUGCAGAAUGAACAUACUCACACAUUGCAUUUCUCAUAUGUUUUGAUGUGUAACAAGUAAUUCUUGUGUCGUAUAACUCUGUUGCUUUAAAAAUUUAGUUUUUGAGUUAAAUUUAUCUUAAAACAGUUCAUCCUUUGAUUGCUUCU	-62.37
PC034	AGGAGAGUUUUGGUGUAGCUU	21	14	0	scaffold_231:7514:7675:+	UGUGUCUCCUUCGACAUUUAGGAGUGUCUACUUUUUAUUAGUAUGCUCAGAACUCCCUCUUGUCAAUAUUGUGCCAUUUUGGAUCUGAAUAUGACUUUACUUAAAAAGAGUUCUAGUUUUCUGAUUUUCAUAGGAGAGUUUUGGUGUAGCUUAAGGGAUAAG	-34.5
PC035	AUGAGUUGACGUGUGCGUGGAUA	23	17	15	scaffold_23:675252:675337:+	UCACGAAACUUAUCCUUUGCCAUAAGUAAUUCGUGCGGACUUAACUGUCAAACAUGAGUUGACGUGUGCGUGGAUAAGAAAAUGUG	-27.9
PC036	GGUGAACUUCUGACGGUUUGACA	23	12	7	scaffold_23:278285:278529:-	CGCGGUCGCGGUGCUUCAGACCGCGGGGAUUGGUCUGUUGGCCGCGGGUGGAAAUGCUUGCCAGCUGGUUUACGGGACAUCUUGCUCUUCGCGUAUCUUUUGAUUGAACCGUUGGAUUGCCAAGCUGUAAAGUGUGCUGGAAAGCUGAUACUUCCAUCUUUAAGAUCUCCAAAUUUGAGCUGGAUCAGACGGUGAGAAGGCCUUCAAUCAGGGGUGAACUUCUGACGGUUUGACACCGAGCUGAA	-86.4
PC037	UAACGAGACAGAAAUCAUUGCUA	23	13	0	scaffold_26:401523:401632:-	GUAACUUAGGUGAUGAUUCUGUACUUUUUUCCUUGGUGAGGAUUUUGGAAGGCAAGGAGGUUCUUCUCCAAGGUUUUUAACGAGACAGAAAUCAUUGCUACGUUGAGUUA	-35.2
PC038	GUCUGGGUGGUGUAGUCGGUU	21	175	295	scaffold_2:9568545:9568745:+	GAGCAUCAACGUCUGGGUGGUGUAGUCGGUUAUCACGCUAGUCUCACACACUAGAGGUCCCCAGUUCGAACCUGGGCUCAGACAUUGUACUUUUUAUUAGCAUUUUUUAAUGCUCGCCCCAAAUCAUAUUUUCUUAGGUGAUGAUUAAACUUAUGAAGCGAAAAUAGAAGGCCCGAUUAUAACACUAAGAGUUGAGACUUA	-53.01
PC039	AUUCGACGUGGAUAUACAUUUUA	23	7	10	scaffold_2:11754036:11754222:+	UCAUUCAUAUAUUCGACGUGGAUAUACAUUUUAUAUUGUCUAUAAUAUGGACAUAAUUGUGUGGAUAUGUUUUCAUUGAUAGAUUCAAUAUGGAUAUACAUAUUAUAUUAUCCAUAACCUAUCCACAUGAUCAUGUCCAAAUUAUGGACAAUAUAAAAUAUAUAUCCACAUCGAAUAAAUGAAUGAA	-89
PC040	GAGCUGUGAAGAAUUUGGCU	20	0	11	scaffold_8:3716195:3716267:+	GCCACGGUACAGACCCGGGUUCGAUUCCCGGCUGGUGCAGAAUGAGCUGUGAAGAAUUUGGCUUCAGCGUGGG	-25.6
PC041	UAAACUUAUAGAGGUCUAAGACA	23	26	29	scaffold_2:7538384:7538733:-	CCAUAAAGUGUUCUAUUCUCUCUGAUUAUGAGUUUGCAGUGGUUUCUGUAUAUUGUUCUUUUAUUCAUAUUGUUAAUUUUUUUGGUGGUCACCAAUCAAAAAGUUAAAGGGAAAAACUUGAUGAGCCUCUUCAGCUGUAUAAUCAUCCCACAGUUUUAAUAGGCUUUCAUGGAUUUCUAAGGCCCAAUAAAAAAUAUCAUGUGAAUCAAGAGGCUAUGCUAUAUUAUAUGAUUUCAAAUAGCCAACAAUCAAUGAUUAGCAACCAACGAUCGAAUUAUGUUUAUUUGAUAAACUAAAACACUAUGCAGUGCCGUGCUUAAACUUAUAGAGGUCUAAGACAAAUUUUAAAU	-77.32
PC042	AAGAGACCAAUUCGGUAAGAA	21	25	0	scaffold_2:15906330:15906620:-	UGAAUGGAGGCUCUUCUUCCUGUUCGUCUUUUGCUUCUAAAACAGAUAAUUUAUAUUAAAAAAUAAAUAAUUUAUAUAAAAUUUGAUUCUAAAACAGAUUUUUUAUAUAAUUUUUUUUUAUUUUUAAGAAAUCUAUUAAGCUUUCUCUAAUGUACCUCCAAAUAAAUCAAUAUUUCUUAAUAAAUCUCUUAACUAAACAAUAUAACUUAAAUAAUACUUAAGAGACCCAUAUGGGUUUCUCUAAUAAACAUAGUUUAAGUAAGAGACCAAUUCGGUAAGAACUUUCAUAAG	-54.6
PC043	AUCGGAGAUUUGAGGUGUAUCUA	23	15	9	scaffold_383:3850:3933:-	CUGAUUUUUCAUCGGAGAUUUGAGGUGUAUCUAAAGGGAAUUAGAAAACUUGGAAAUGAUGCAUCUCCUUCGACAUUUAGUAGU	-18.6
PC044	AAUGUGGAAGGAGAUGCAUCAUA	23	32	13	scaffold_391:926:1137:-	UAAAUGUGGACAGUAGAUGCAUCAUUUCCAUGUUUCUAAUUCAUUCAGAUACACCUCAAUUCUCUUAUGAAAAUCAGAAAGCAGAGAUUCUUUCUAGUAAAAGUCAUGUUCUGAUCCCAAUCUGCUUUAUAUGGACAAAUGGGAGUAUUGAGACUAGAAAUAAGAGGUAGACACUCCUAAAUGUGGAAGGAGAUGCAUCAUAUCCAUGUUUU	-57.5
PC045	AAUGAUAUUCGUGUCCGUUGA	21	98	96	scaffold_3:3194427:3194541:+	UAGUACGCCAAAUGAUAUUCGUGUCCGUUGACCAAGUAAUUUACUUUUAGAGCUCGACUUUAUAUCAUCAAAAAUAGGUGAGUGAUCAAGAACAUUAAUAUCGUUUAAGGUACCU	-23.4
PC046	CAUACUGAUGAGCAUUGGCCCUA	23	19	18	scaffold_3:9001532:9001695:+	AUUCCUGCUCCAUACUGAUGAGCAUUGGCCCUAUCAUUCUCUCCAACAAAGACCUGUGGCUGCUCAUAUCUCCUUGGCUGGUUUUGGAAAGGCUGUUGGUGGUGGACCUGUUGCCAUUGCUGCAUAUGGGCUUGGUUCCUUUGCUGAUUAGCUGGAGCUUGCCC	-49
PC047	AGAUGAUAUCAUGUAGUAUAGUU	23	12	0	scaffold_3:14903822:14904044:+	AAUUUUAUUUUGUAAAUUAUUACAUGAAAUGUCAUUAAAAUUAACAAAAAAUAAUUAAAAUAAAAAAGAUAUAAUUCUUUUUCAAAAAUAUUAAAAAAGUAUCGAAAAUCAUUGUUUCUCAUUUAAUAGAGUAUAUUUAAUAUUUAAAUUUUGAAUAAAAUAAUAUGAUAUUUUAUAUAUUUUUUGUUUCAGAUGAUAUCAUGUAGUAUAGUUAAUUAAAAAA	-38.3
PC048	AUGACUUAAAACAGAAGCGCUUA	23	55	0	scaffold_3:5036615:5036878:-	CGUUCUCCUAUCACAAGUGUUGUUGAAGACUCAUGCCUCAAAGGAGCUCCAAGACUGAUUUUUUUAUCCUGGAGGAGGCUACCAUCUCGAACCUGAGGACAAAAUUUCCAAUUGGGAAUGGCGUUAUAAGGAAUAUACAAAGGAAAGCAACAAGAUGUCGAAAAAGACUUGUCUCAGGACAAAGUUUUCUUCAUUGGACUAAGCCACGUCCAACACCAAAAGUCGAGCUAAAUGACUUAAAACAGAAGCGCUUAAUGGGAGGCA	-69.21
PC049	UUAGAUUGUUUAAGUUUUGCAUA	23	12	17	scaffold_3:11292365:11292559:-	GAAUCAAGAUUUAGAUUGUUUAAGUUUUGCAUAACGGAAAAAGUGGACUAGUAUCUUUUGUGUAUUGGUGAGAAUUUUCUAGACUAAGUUGUGGAUUGAUGAACAAUCUUUGAUCCUAGUUUAGGAGUUCAAGUCUCUGAGAUUUGUGCAUUUCCUAUUUUUGUUUUCACUUAACCAGUUUAGACUUUUGCUUUG	-45.8
PC050	CAUGUAGAAAAGAGUGGUAGACA	23	13	7	scaffold_3:15062395:15062487:-	CUGUUAGAUCCAUGUAGAAAAGAGUGGUAGACAAGACCGGGGAUACCAUCUACAAUUGUAAUUGCUUUCUUGUUGUGGUGGAUUUGUUCUAGA	-19.12
PC051	CAGCUGGUUUACGGGACAUCUUA	23	30	31	scaffold_3:16324499:16324602:-	GAAUGCGUGCCAGCUGGUUUACGGGACAUCUUACUCUUUGCGUAACUUUUGAUUGAACUAUUGGAUUGCCAAGCUGUAAAGUGUGCUGAAAAGCUGGUAGUUCC	-30.9
PC052	CCGAAAUGUGGAAGGAGAUGCAU	23	13	0	scaffold_40:12087:12342:-	AGUAGAGAAUCCGAAAUGUGGAAGGAGAUGCAUCAUUUACAUGUUUUCUUAUUCCUUUGGAUACACCCAAUCUCUCCUAUGAAAAUCAGAAAACUGGGACUCUCUUUACGACAAGUCAGAUUCUGAUCCCAAAUGGAACUAUAUUGACAAGGGGGAGUUUUGAUAAUAGAAAUUAGAAGUAGAGAAUCCUAAACGUGGAAGGAGAUGCAUCACUUACAUGUUUUCUUAUUCCUUUGGAUACACCCAAUCUCUCCUA	-60
PC053	UGUGGAAGGAGAUGCAUCAUUUG	23	42	44	scaffold_458:2:217:-	ACUAAAUGUGGAAGGAGAUGCAUCAUUUCCAUGUUUUCUAAUUCCUUUAGAUCCAACUCAAAUCUCCUAUGAAAAUCAGAAAACUGAGAUUCUUACUAGUAAAAGUCAUAUUCUGAUCCCAAUUUGCUUUAUAUUGACAAAUGGGAGUUUUGAGACUAGAUAUAAGAGGUAGACACUACUAAAUGUGGAAGGAGAUGCAUCAUUUGCAUGUUUUUA	-57.91
PC054	UGGCGUCAGAAGAAGAGAGGAUA	23	19	0	scaffold_4:2452767:2453088:+	UGGGUUUGUUGCUCCUCGAGCUGCUUCUGUUGCUGCUGUCGCAGCUCUCCUCCUUGUUCAGCGAGUGCUUGUUUGGCUUGUUUUUCCUGCUGGCGAGUUUCCAUACCCAUUUCUCAGCUUUAAAGAUCGUGCAAAGCUCUGUUACUAAUGAAACAGUAAAUUUGAGAGAAUGAUAAAUCCGAUCUUGAGAAUCUUCGAGAUUCUUAAGAAAUAUGAAAACAAGGAGUAAAAAGUUGUUACAAGUUUAGAAGGACCACCUUGAAAUCUAGAUUCGACAAUGAUGUUUUAAUGGCGUCAGAAGAAGAGAGGAUAAAAAAAUAUC	-83.2
PC055	UAAUUGGAAGAAUAUAUGUCUCA	23	10	11	scaffold_4:2590909:2591081:+	UAAAAAAUAAUAAUUGGAAGAAUAUAUGUCUCAAAUAAUAAAUAAUUCAUUAUGUGAAGAUUAUUCUUUCUACAAAAUAUAAGAAGUGAAUACAGUUCUAAUUUUUAUGAUUAAAAAUUAAAACAUGUUUUGUUACAUCAAGACUAUGUAUGUUCUGCAAUUACUUAAUAAUG	-30.9
PC056	AGAUUGAAAUCGAUGGAUGCAUA	23	8	13	scaffold_4:5140606:5140753:+	CAGGGAGAGAAGAUUGAAAUCGAUGGAUGCAUAAAUUAUGGGGGAGUUUCUUGGGUGUUUACGGGUUUUUAAAUUCUGGGGAGUAAGGAGAGUGUUAGUUUUAUUUUAAGACAUUGUGCUUUGGAUGUUUUUGUUUUUAUCUCCUUGA	-32.4
PC057	UGAACGGCCAUGUAGUGACAU	21	58	45	scaffold_4:7091831:7091928:+	AAUUUAGUUGAAGCUCACUACAAGGUCCUUCACUGCUGCUUCAUUUGAUCUCUUUCUCUUGUUGGGGUGAACGGCCAUGUAGUGACAUUCACGUAAAU	-31.8
PC058	AGCGGAUCAAAGCAGCUACAC	21	5	10	scaffold_4:9786934:9787083:+	UCAUGUCUGUAGUGUAGCUGCUUUGAUCCGCUUAUGAGGUUCUGCUAUAAGAUAAAUGCUCAGAUUGCUAUGCCUCAGAUUAUUUUCUUACAUUCAGAUUGUUAUAGCAGAACCUCGUAAGCGGAUCAAAGCAGCUACACUACAGACAUG	-93.4
PC059	GAACAUGAUUUAUGAAUUCGGCA	23	11	5	scaffold_4:12419596:12419959:-	UUUAUAUUUUUGGUGGAAAAAUAAAAUUUAUGUUCUUGCUUAAAAACGAGAUUUUACGCUUUUGGAAGAAAAAUGAGAUUUUAUAUUAUUUUAUGGGAAAAAGAGAUUUUAAGUUUUUGACAGAAAAUCAAGAUUACGUUUUUGGAGGAAAAAUGAGAUUUUACGUUCUUACGGAAAAGCAUAAUUUUAUAUUAUUGUUUGAAAAUGCAGUUUUAUGUUUUUGAUGGGAAAACGAGAUUUAACGUUUUUAGCGAAAACCAGAAUUUACGUUUUUGGAGGCAAAAUGAGAUUUUACGUUCUUACAGAAAUCAAAAUUUUACGUUUUUGGCGAGAACAUGAUUUAUGAAUUCGGCAAAAUUUUAUU	-85.9
PC060	AGAGAUAGUUGGUUAUGAUCACA	23	7	11	scaffold_4:13959595:13959723:-	CUGCCUAUGGGAGAACUGUGAAUAUUGAUGAGUCUUAAGCUUACUGCAUCUUUUCUUUUCCAGGGCCAGAGGGGAAAUCUACUGGUCCGGGUUUAGAGAGAUAGUUGGUUAUGAUCACAACAGUGGCAU	-36
PC061	UUCUAGGUGUGUAGAUUAGGGUA	23	126	142	scaffold_4:14626502:14626635:-	UCUUUUAAGCUUCUAGGUGUGUAGAUUAGGGUACUUAGAUGUAGAUUAAUGAUUGUUUAAGCUUAGAUUCUCUUCUCCUUUCCUUAGUUAGCUGAUCCUAAUGCUAGAUCUCUCAUUAUAAGCUUGAUCUAGAA	-26.1
PC062	AGAUGCAUACUAAGGCCUGUCUA	23	20	0	scaffold_4:15347778:15347935:-	CUUUUUUUUUAGAUGCAUACUAAGGCCUGUCUAAAAUAAGAAAAACAAAACUUUAAUAGAAAAAGAAAGUUAAACUGAAACAAAUAAGUACCUAAAUGGGUUGCCUCCCAUCAAGCGCUUUGGUUUAUAGUCCUUAGCUAGACUUUGCAAAGAAAAGG	-28.1
PC063	UGAGGUAGUUUGGCGUGUUGCAA	23	11	4	scaffold_57:18713:18838:+	AAGGCCAUAGCUACAUCAAGCAACCGUUAAACUAUACUCUUUUUCCCUUCAUAGAGUUUUAUCCCAAGAGGUUUUCUUUAUGAAGGUUUUUAAUGAGGUAGUUUGGCGUGUUGCAAGGUUGGCCUC	-46.45
PC064	UCGUUUAGCUCGACGUAGGCAUA	23	6	12	scaffold_5:1247735:1247943:+	UUGUUUUAAGUCGUUUAGCUCGACGUAGGCAUAAAAAAUCAGGCUGAAUUAAAUGGCACUCCACUUGAAGUGCCUUUAACAUUUCCGGUCGCUGGAGGUUUAACUUUUUCUCCUUGAGGAGCCGUCUUCUUUCCUUUACUCUUCUUUCGGACUUUAACGUUGUUUAAAACCCUUUUUAUGUUUUCGAUCAGCUCCUGGAUUUGGUCCUC	-47.22
PC065	AGUGACUUAUAAUACUCUUAU	21	113	44	scaffold_5:2382428:2382677:+	UACCAAAUGUAGUGACUUAUAAUACUCUUAUAAACAAUCUUUCCAAGAAAAGAUUAAAGCAAGAGACAGAGAGUAGACAACAUCUGUAAAAAAAACAUCAUACUUCAGUUGUUUUUAAAUCGGAUUUCAACCAAAAGAUAAUCUAUUUCACACUCUAGGCAUCAACCAAAUAAGUAAAAUCCAAUCCUCUACUCUCUUUAAGACUUGCAAAAUCCAUUCAUGAGAGUAUUAUAAGUCACUUCGUUUGGGA	-73.4
PC066	GUGAGUGAUGUGCCAUAUUCUCU	23	51	0	scaffold_5:4977035:4977209:+	GUCUGAUCUGCUUCUGCAGAGUGAGUGAUGUGCCAUAUUCUCUGAUCCAAAUUCAAUGAUUGGUUUAUGUAUUAUUAUUAUAAAGAUUCUGUUUUUUUUUUUCGAAAGUUCUGUUUUUUAUGGUUUGAAAUUGGAGGAAUGAGGAUUAUAUAACCAUACGUCUGCAAAUCUGAAA	-30.4
PC067	UCCAGGUACCUUAAACGAUAU	21	691	566	scaffold_5:518107:518379:-	CUUUUGGACCUCCAGGUACCUUAAACGAUAUUAAUGUUCUUGAUCGCUCACAUGUUUUUGAUGACAUUUUACAAGGCCGAGCUCCGAAAGUGCAAUACUUCGUCAAUAGACACAAGUAUAAUUUGGCUUACUACCUAACAGAUGGUAUUUAUCCAAAAUGGACAACUUUUAUACAAUCUAUUCCAAUUCUUCAAAGUCCGAAAGCAAAGUUAUUUGCAACAUAUCAAGAAUCCAUCUGAAAAGAUGUCGAACGUGCUUUGGAGUUUUACAAGC	-61.05
PC068	AGAGGUUUAGCAUUGGAAGAACA	23	0	16	scaffold_7:7755349:7755503:+	UUCUGCUUAUUGUUUUCUGCCAUUGCCACUGACCUCCAAUGUGUAGCUGAAUUUCUUUGCUUCUUGUUCAUCUCCCAUAAACUGAUUUACAAAAAUAUUAUUUUUUAUUCUAAGAACCUUAUAGAGGUUUAGCAUUGGAAGAACAAAUAAACUUG	-24.42
PC069	GUCAAUUGGUGGGAGAUAGG	20	0	105	scaffold_7:3788957:3789120:+	UAGUUAGAUUGUCAAUUGGUGGGAGAUAGGAGCUUAUGAUUUAUAUUCGUGAAGUUGGGUCCAAAGAGAUCAUAAGAUUGCACCAUCCUCUAUUGGAUGAACAUGAGUCAACCUACUCUUACCAAUUGACAUUUUUUUUUUUACUUAUUUUCUUGUAAAACUAG	-51.1
PC070	UGAAGGAUCGAGGUCGAGGCA	21	646	3201	scaffold_6:6637138:6637207:-	AAUAACAAGGUGAAGGAUCGAGGUCGAGGCAGUAUUGAUAUAGAUUCAGCUCGUCCUUCACCGGUGCAAC	-23.4
PC071	AAUGAGAUUUUACGUUUUUGGCA	23	0	13	scaffold_7:3740587:3740891:+	GAGCAAUGAAAAUGAGAUUUUACGUUUUUGGCAAGAAAAUGAGAUUUUACGUUUUUACGGAAAAACAAAAUUUUACGCUUUUUGACAGAGAAAAAACGAAAUUUUACGUUUUUGACAAAAAAUAUGAUUUUACGUUUUGAAGGGAAAACAAAAUUCGUUUUUGAAGGGAAAUCAAAAUUAUACGUUUUUAAUGGAAAAACAAGAUUUUACGUUUUUAACGGGAAAACGAGGUUUUAUGUUUUUUAACGGGAAAACAAGAUUUUAUAUUUUUUACCAGAAAACGAGAUUUUACGUUUUUAACGAGA	-60.9
PC072	GGGAUUGUUUCUAGAGAAUGGUA	23	30	27	scaffold_6:9188229:9188420:-	UCCUAUUUUUGGGAUUGUUUCUAGAGAAUGGUAAAUAUAUUUUUGGAUACUUUUGAAACAUUUUUUUAACCAAUAAAUGAUAUUUGAUUAUUUUUUAAAAAUAUCAUUACUUUUGACAGCUUUUCGAGGUCAUAAAUCCAAAAUUCUAUUUUAUAAUAUGGUUCUUUAAAAUAAUGUCUAAAAUAAUAGGGU	-39.92
PC073	UGGAAAGUGAACAAAAGAUGA	21	45	14	scaffold_6:12638172:12638301:-	AAUAUGCUUUUGAUCUUUUGAUUUCUUUCUUUUUAUGUUUUAGGAUGUUUUGAUGGGUUUGUUUAGUGUCUACAGGGUACAAGUUUGAGUUUGGACCCUUGGAAAGUGAACAAAAGAUGAAAAGAAAUGA	-30.8
PC074	GUGGAUCUGUUGUUCAAGAGGUU	23	5	13	scaffold_6:14421802:14422074:-	CUAACUCAAAGAAACCUCUUGGGCUAAUAGAGAAUUAUCCAUUGAAGGUUGGUAAGUGCAUAGUCCCCACUGAUUUCAUUGUCAUGAAGAUGAACAAGACCAAAAAGCUUCCUCUUUUUCUUGGGACUUCCUUUCUUAACACUACAGGGGCAAGAAUUGACUUUGAUACUCAAAGAGUGGUGCUCACAAAGGUAGACAAAGAUGUCUCUUACCAUGUUAAGCCUCCUUUAGCGGAAUUUUGUGGAUCUGUUGUUCAAGAGGUUGAUGAGCCCA	-74.5
PC075	AAUCUGUGUGCAUAAUCUUAA	21	10	0	scaffold_7:1966845:1967169:+	AUAUUUUAUUAAUCUGUGUGCAUAAUCUUAAAACGACAAUUAAAUAAAUUCGGAGGGAAUAUAAACAUAUAAGUAAGAUAAUCUACUAAAAUAUGAGUUUAGUAAAAUUUUUUAUUAUUUAAAAUGAAAAACUUUUUGAACUCAUCUUUAAUCUUAGAAAAAAUGUUUUAAAGUUUAUAAUCUAUAAAAAAAUCUUUUUUAAAAUUAAUAAUUCUAUAAAUUAAUAAAAUAUCAAAGUUUUAACACUAUUAAUUUAUAAUAUUUUUACUGUAGUUGACGUUAGUUAAGGUUUUGGUCCACGGUUAAAGUCAAACUGAUGAAAACA	-54.35
PC076	AUAAGGAUGUGUCAUACUUUUUA	23	15	0	scaffold_7:9535991:9536201:+	GAGAAUUAAUAUAAGGAUGUGUCAUACUUUUUAAUUUAAGGUAUUAUUUUUUUUUUUUAAAAUUAAUAAAUUUUAAUUUUCAGUAUUAAACAACUCAAAGAAAAUAAUUUUUUUUUCUAUUAACUCUUAAUAGCAUUUGUGUAAAUGUUAAGCCAAAAAUAUAUUCUAAUUAUUUAAAAACAUUGAUGGAUAUUUUUUGUAUAAACUCUUG	-26.7
PC077	AGAAGAAAUGGAAUGAUGUAUUU	23	11	0	scaffold_7:12994695:12994928:+	UCAUUUAGAAAGAAGAAAUGGAAUGAUGUAUUUCAAAAAAUUUUAUAUUAUAUAAUAUUUAUAACUUUUGAUAUAUUUAAAAUAAAUUUGAAUUUAUUUAUUUAAAUACAUUUGUUAUACAUAUUAAUAUUUAUUAAUGUUUUUUAGUGUUUUUUCUUUAAAUAUAAUUAAUUAUUUAUUUCAUUAAAAUUUUAAAUAAACAAGUAUGCGUUGCAAUCUUUUUCUGUCCGUGAG	-34
PC078	AUAAACCUGAAGCACAAAAGACA	23	10	0	scaffold_7:6247732:6247830:-	GCUAUCUCUUCGUUGCUCAAAAUCACUAGCAGGAUGUCCUUGUUGCUUCUGGUUCCAUGAUUAUGCAUAAACCUGAAGCACAAAAGACAAAGAGAGAAA	-26.8
PC079	ACUUGAGGAGAUUAGGCUUGGG	22	30	28	scaffold_7:8515066:8515404:-	AUAAGGUAGCUUCUCCUGAUCAUCCUCAAACUAGUGGCCAGGUUGAAGUAUCUAAUAGACCGAUUAAGACCAUUCUUGAGAGGACUGUUAACUCAAGAAGAAAAGAUUGGAGCAAAAGGUUAGAUGAUGCAUUGUGGGCUUAUAGGACUGCCUUUAAAACUCCAAUUGGGACAUCACCUUUCAAUCUGCUAAAUGGGAAGAGCUGCCACCUUCCUGUUGAGUUGGAGUACAAGGCUUUGUGGGCUGUGAAGUUGCUGAACUUUGAUAUCAAGACAGCUCAAGAGAAUAGGGUCAUUCAACUCCAUUAACUUGAGGAGAUUAGGCUUGGGGCUUUUGAGA	-103.7
PC080	UAAUGGAAUUGGGGAGUCAAG	21	63	0	scaffold_7:8935993:8936139:-	UAGCUUUAUUACUUGAUUUUCUAUUUUUCAUUAUUUAUUGGUCUUGUCUACAAUAAUUGAUCCAAAAAAAAGUUUCAACCUAAAAAAUUAGGCAAAAACAGAAAAUGCAAAAAAAAUAAUGGAAUUGGGGAGUCAAGUAAUAGGGCU	-44.46
PC081	AUUCCGGAACCCUAGAGACCAUA	23	58	0	scaffold_7:10736233:10736510:-	CUCAGCCUCAAUUCCGGAACCCUAGAGACCAUAGAGUAUUGAAGACUAUAAAUACUUGUCAUUUAGGUCGUUUUUAGGGACAACCCUUCAUACUUUACAAAAACCCUUUUCCUUUAGCCGUUUUUAUGCGAUUUUUGUAGAAGAUUUGUUCAAGUCCGAGUUCUUCAAUAGAGAAGCUUUCUUCAUCUCUUUUCUUUACUGUUUUUGAUUACUUUUAUUAAAACCAAUGAUGAUGUCGACCUCAGCUAUGUCUCAGUAGAUCCCGAGUUGGGCUUAGA	-62.8
PC082	AGGAGAGUUUUAGUGUAGCUG	21	11	0	scaffold_820:137:439:-	UGAUUUUCAUAGGAGAGUUUUAGUGUAGCUGAAGGAAUAAGAAAACAAGUAAAUGAUGCAUCUCCUUCCAGCCCUGUCUCAGUCUUUACUUCUUAGUUGUAAGCUCAGAACUCCCUCUUGUCAAUAUAGCGCCAUUUUUGAUCUGAAUAUGACUUUUCUUAAACAGAGUCCCAGUUUUCUGAUUUUCAUAGGAGAGUUUUAGUGUAGCUAAAGGAAUAAGAAAACAAGUAAUGAUGCAUCUCCUUCCACAUUUUGGAGUCUUUACUUCUUAGUUGUAAGCUCAGAACUCCCUCAUGUCAAUAU	-65.5
PC083	CGAAAGAAGAUAUAGAUGGUGUA	23	10	0	scaffold_8:144278:144373:+	UUUUCUCCCACGAAAGAAGAUAUAGAUGGUGUAUUUUUUUUUAAUGGAUAAUAAAUUUAAAAUGACAUCGUUUUUGUCUUUUUUCUAGAUUUUUAA	-22.6
PC084	UAAGAAAGAACAAGUGUAGCAUA	23	11	0	scaffold_8:7103659:7103807:-	AUUAUAUAUUUGUGUAUAUUUGUGAUUUAGGUCUUUUGUAAUACUUUGGCCUUUGUAAUACUUUGAAUAUCAAUAAAUGUCAUUUUUUUUUACCGUAAGAACAAGCACAGCUUAAAUAAGAAAGAACAAGUGUAGCAUAAUAAAAAACU	-20.49
PC085	AGACUAUCCCUGAUUUGAGCAUA	23	11	12	scaffold_8:7900245:7900408:-	AGAAUUUUCUAGACUAUCCCUGAUUUGAGCAUAAUGACUGACUUUAGUUUAGAAGCAUGGUCUUUGAGAUUUUGUUAGUUCCUGCGAUUUUUAAACCUCUUUUCCAAGUUCAGAUCUUUGGUUUUGUUUGAGGACAAACAAAGGUUUAAGUAUGGGGGAGUUGA	-37.3
PC086	GCUGAGACUAAAACGGCUUGAUA	23	10	7	scaffold_8:11606647:11606724:-	AACUUUUAUUGAGCAAGCUCUUUUAGUCUCAACGUUGAGACUAAUGCUGAGACUAAAACGGCUUGAUAAAUAAAAAGU	-30.6
PC087	AGAGGAAAGGAUGAGAGAGAA	21	0	12	scaffold_10:6029564:6029760:+	UACCCUUAUUAGAGGAAAGGAUGAGAGAGAAACCCCUGAGUGAAAAAGUUGUUCUCUAACGUGUGCAACUCACUCUCAAUUAUAAAGCGCAAUCGUUUUUUGCACAAAUAACGUUGCUGGGCUUAUGGGCUUGGGCAAUUAUGUGUAGUUUUAUAAUAAGGAUAGUUUUAUUUUCUCUUUCUUCUCUUUUGAGAUUA	-53.2
PC088	AGGGAUCUACUUUUGUAUUCAA	22	0	19	scaffold_10:6105014:6105318:+	AUGUUUUUUCAGGGAUCUACUUUUGUAUUCAAAAUCAAGUUUUGGGUUAUUUUUAGCAAAAACUCCAAUAUAUUUAUAUAGCUAUAUAUACACCUCUCAGAUACUAGGUUUUAUUGUAUUUAACUUUAGGUCUUUAAUAUACGUCUUGCUCUUCUUAAUACAUUGUUAAUCGUUGUAUCACUGUUUUAGGAUAUGUCGAUUGAAUUAGUGCUCUCUUUCUGUUCUUUUUCGUAGUUUUCAAUUACACUUGGGUAUAUGUCUGAUUUUGGUUCAUGUGUGCUUUUAAAUUAUGAGUGAAGGAAUGG	-53.56
PC089	AAGAGCAUUGGUGGCAAGACA	21	0	14	scaffold_10:10247170:10247278:+	CUAUAGUUACUGUCUUGCCUCCGAGGCUGUUCACGAAGAUCUGCAUCUAGAAACAAAAAGAUGAUGCAAAUCUUCGUCAAGAGCAUUGGUGGCAAGACACUAACUUUCG	-51.36
PC090	UCUCAACCAUUGGAGAUGCUCUA	23	0	14	scaffold_10:11676409:11676663:-	CUCCAAUGGGUCUCAACCAUUGGAGAUGCUCUAACAACACUUAUUUCGUACGUAGCAUAAAAAAGAGAGAGAGAGAGAGGUACAUUAAGGGCUCAAGAGAGGGUCUUCUUCUUUGAUAAGCACAAAGACGCUUCCACCGUCUCCUCUCGAGAUCCUAAUGUUUUUGUCCAAAUAAGUCUUGACUCGUGAGUAACCACGAUUAUGCGUUGUCCCCUGGCAAAAGAGAAUUUCAAUGGUGGUUGGCUCGACAUGGUU	-71.63
PC091	AUGGUUUAGAAGGACGGUCACUA	23	0	27	scaffold_11:5400785:5400876:-	CUCGUAUUUUUGGUGAGAAUUUUCUAGACUAGAUCCAAUUAGAUGUUUCACGAUAAGUUAUGGUUUAGAAGGACGGUCACUAAGAUAUUGUU	-18.3
PC092	AGAACGACACUCUUUGUGAAACA	23	0	111	scaffold_13:774225:774480:-	UUACUCCCUCCAUUUCACAAAGAGUGUCGUUCUUACAUUUUUCACACAAAUUAAGAAAUAAAAUAAAAGGUUUCUUAUACCCUUAUUAAUUUGUAGAAAAUAACUUUUGAAAUUAUAUUUAUAAUUAAUUUUCUAAAUUUAUUGAGGUUAAAAAUGAUAUUUUAUGUUAAAAAUUACAUUGGAAUUCUAAAACGAUAUUCUUUUUGAAACAAAAAAAAGUGUCAGAACGACACUCUUUGUGAAACAGAGAGAGUAU	-72.3
PC093	AUGAGUACUUAAGAAGACCCA	21	0	14	scaffold_16:3458281:3458353:+	UUGUUCGGUGAUGAGUACUUAAGAAGACCCACCCCAGAGGAUCUUCAACGGUUACUUCAUUUUGGAGAGCAAC	-18.7
PC094	UAGAAAAACUUGAAUGGUGGAUA	23	0	11	scaffold_16:4026080:4026409:+	AUAUCUAUAUUAUCCUCCUAAGUUCAGUUUAUUUACAUUUCUAUGCUAUUAUAAUAAAUUAAGUAUUAAAUAAAAUAAAGGAAGAAAGAGAAAACAAAAAGAGAAAAACAAGAAAAAAGAGAUUGUGUGAGAGAAAAAAAAAUAGAUCUUAAUUAAAAAAUAUUAUUUUCUUUUUCCUCUUUUUUAUUUUUUCUUUCUCUUUUAAUUCAUUCACUCUUAUAUAUUAUUUAUAAUAAUAAAAUAUAUAAUAAUAUAUAUUUAAAAAAUUCAUAGAAUUUUUUCUACACUUUUUGAAAUUAGAAAAACUUGAAUGGUGGAUAGGAUAGAGUA	-62.74
PC095	AGAAGAAGUAUAGGGUUUAGAUA	23	0	25	scaffold_17:2767723:2767877:-	UGUAAAUAUAAGAAGAAGUAUAGGGUUUAGAUAUUAAAUAUAGGAGUUAAUUGUUUAAAAAAUUAUGAAAUAAUUAGAUGAUAAAAAUAUUUGUUAUUUUGCAACUUUUUAGGUGUGAAAGGGAGAUGUAAACCUUUUUUCUUUUUAAUUUUCCA	-26.74
PC096	GAAUGGAAAAAACGACGAUGGUA	23	0	25	scaffold_1:12824641:12825007:+	AAUUGCUAUUUCCUAUUGUUAGUAAUUUCCAUUCUAUUUGUUUGUCUUUUCUUCAUGAUUUCCUUUAAGCUUAAUUUCCUUUGUUGAUUUAGUUUCUGUUUAAACAGUCUUUAUAUAUAACAGGAGAGUUUUCUCAUAUAAGGUAUCCACAUCAGCAAAAAAUAAAAAUUAAAGUUAAUAAUUUAAUUAAUUCAUGCAUUUUAAAAUAAUAAUUAAUUUUCAUUUAAAUGAAAACAAGAACACUAAAACUAAAGUUAAUAACUCAACUAAUAGAUAGACUUUUUAUAAUUAUUAUUUUUCAUCAAAUAGAAAAAGAGUAAAAAUUUGGAAAAAAGAAUGGAAAAAACGACGAUGGUAAAAAAAAGAG	-59.61
PC097	UAAGAACUCUAAGAGCCAUUAGA	23	0	11	scaffold_1:13013209:13013294:+	CUAAGAGCUCUAAGAACUCUAAGAGCCAUUAGAGCCCUAAGAGUCUUAAGAGUCCUAAGAGCUUUAAGAGUUCUAUGAGCAUGUUU	-30.1
PC098	AACAGGAAUUGUAGGGAAGCAUA	23	0	24	scaffold_1:13020065:13020244:+	UUAUUUUGUGAACAGGAAUUGUAGGGAAGCAUAAAUCUGUUGCCUUGUUCCACAUAGAAUUACUUGCAUACAAAAUAUAUUCUUUACAUUUUUGUAUGAAAUUAUAGUUUGCAUGUUUGAUUUAGUAUUUAACAAUUUAACAUUUGUGUCUCCCUACAACUUUUUUGGAUAUAUAUAUAU	-44
PC099	UUUGGAGCAAAAGUACAUUUUUA	23	0	16	scaffold_1:13435438:13435693:+	AGAGAAUAUCAGAGAAUCGAACCAUUGUUCUAAAUAGAGAAUGAAGUUGAAAACUAUACUAAAAUUUAUUAAGAAGCAUGAUAACGCCUGAUUUUGACCAUUAUUAUGGAUUAUUUUCAAUAUCUUAUGUAUAUGUUUUCACUCAGUUUUAAGGGUUUUAUAAGUUUUUUCAUUUUUGGAGUUUUAAAAGACUUUUCAAGAAACUUGGAUUCAUAGAGUCCAUUUUGGAGCAAAAGUACAUUUUUAGAUAAAUUUA	-51.6
PC100	AGGGUUCUAGAGCUAGAGUUCGG	23	0	14	scaffold_1:19989201:19989327:+	GCUAAAAACACUGGGCUUUCGGGAACUCUAAAGGGAUCAUAAUCAGUUUCAACACUAGGGGUUUUAGAUUGGGAUUGACAGAUAUCGAUAUAUUAGGGUUCUAGAGCUAGAGUUCGGUGGUAUGACU	-34.7
PC101	CGAGAGACUUGACCGCGGUACA	22	0	14	scaffold_24:616341:616422:-	GAUUUUUGGCCGAGAGACUUGACCGCGGUACAUGUUUUUGGCCGAGAAAGCUACUCGCGGGAAGGAUUUUGGCCGAGAAUCU	-39.7
PC102	AUAGGAGAAUUGAGGUAUAUCUA	23	0	12	scaffold_66:16792:16915:-	UCUGACUUUCAUAGGAGAAUUGAGGUAUAUCUAAAGGAUUUAAAAACAUGGAAAUGAUGCAUCUCCUUCCACAUUUAGUAGUGUCUACCUCUUAUAUCUAGUCUCAAAACUCCCAUUUGUCAAU	-21.2
PC103	UUAAGACGUUCACUAAUAUUC	21	0	19	scaffold_2:7521994:7522104:+	UUCUUUCAUAUUAAGACGUUCACUAAUAUUCAGUGCGGGAAGCGAACGUUCACUAACGAAGUUGCUACACUGCUACACUGAAUGUUAGUGAUUAUCUUAAUAUGAAAGAAG	-52
PC104	CUUCCGGAAACUUUGUGCUGA	21	0	17	scaffold_2:8129634:8129871:+	CUGGAUUGGUGUUGUGCGAGUAUCAGCACAAAGUUCUCAGGAGUUUUGCCACCACCACCGGCGACCACAACACAAGCUAUGGUUAUGAGAUUGAUCGAUGGUGAGCUAGUUCUCCAUGAUCAAUCAUUCAAUCUCAUAACCAUAGCUUCUGGUCAUUAGAUGAAACAAGAAAGAAACGAGAGAUCUGCAGCGCUGCUGGUGGCAGAGCUUCCGGAAACUUUGUGCUGAAAUAGUCCCA	-100.8
PC105	AUAAAACAAGAACGAGGGCAA	21	0	10	scaffold_2:15347276:15347594:+	AUCUCGGAGUAUAAAACAAGAACGAGGGCAAAGAGCAAUGCACCUCGCCGGACAUAAUUCUACUCACACUCUACUUUCAACUGCAAUCUAACUCUUAGCUUAAACAUUUAUUUUUUUUUGUUCUUAUUCUUGUAAACUCUCUCUAGGUGAAUUUGACUUUUGUAUUAUAAUCCUCAAGAGAGUUUAUAAGAACAAGAACAAAGAAAAGAUAUGAGUUUGAGCUUAGAACUUGAUUGCAGUUGAAAGUAGAGUAUGAGUAGAAUUGUGUUAGGCAAAGUCCACUGCUAUUUGCUCUCGUUUUUGUUUUACAUUCCAAGAC	-166.79
PC106	ACUGGAAUCUCCCCAUAGCUA	21	0	24	scaffold_2:4013204:4013492:-	GAGCAUAAUCACUGGAAUCUCCCCAUAGCUAUCGUAUGAAUUCUCCCUGGGAUAUAACAAUUCUGGAUCGCUAGAAAAGAUCUUGCCACCACCGCUGCAUCCAACUCGUAAGGACUCAUGUCAGGGUUCCCACCUGCAGACUUGGACAUUAUCUGAUAAACUUGACAUGUCAGCAAACAUUUUCCAGAAUUUUGUUAUUUCCCCGGGAGAAUUCAUAUAUUACUACGCUUGUUGGUUUGGACGAUAGCUUUGGUGAGAUUCCUGUGCCUGUUCCUCUCAGAGAUGCUCU	-110.2
PC107	UGUAUGGAUUUUCAGAAGGCAUA	23	0	97	scaffold_2:11182391:11182617:-	CAAUAGUUCGUGUAUGGAUUUUCAGAAGGCAUAAAAUGCGUGGAGGAAUAGGCCGUCCGUUUAAACAGUCACAACUUUUCUUUUUUACUAUCAAUCAAAUUUGUUCACUUUUAUCCAAAAAUGUCAAUUUUUAAUUUGUAGAAUAAGUCUUACAAAAUCUUACAAAAGGCAUAUUUAGACUAAAUCUGGCGUCUUGCCGUUCGAGGAAAAUCAAACUUGGACUGUGG	-44.54
PC108	GACUGGACUUGUGUUGAUUGGC	22	0	24	scaffold_3:13618038:13618162:+	GGCUCCUGAGGUUUGAACAUAGGUCCACCGGGGGUGAAACCUCUUGAGCCGCGGUAGGGAGAAGGCUGGCCGCGGGUGAAAGCACCUGUGCUUGACUGGACUUGUGUUGAUUGGCCUUCAGUGCA	-51.7
PC109	UGAAUCCAGGAGGUGGAAUGGUA	23	0	33	scaffold_3:10559810:10559922:-	GCUGAAAAGAUGAAUCCAGGAGGUGGAAUGGUAAUCAAGGCUUGAAAAAUGGUGAACUUGUGUUUUUGGAGGUUAUCGGCCAUUCUCGCUGACCAGGAAGGUUUUUCUCGGCC	-33.9
PC110	AGAGAAAAUUUGGUUACUGUUUA	23	0	38	scaffold_5:4364227:4364566:+	UUCCAAAAGAAGACAGUGCAUAGCAAACUUCUCGAAAGUUCUAAUAUAGCAAUCAAUAUCAUCUGGACAGUAAAUUCCCUAAAAAAUGUAUUCUUCUAUUAAUAUUGAUAAUAUAAGUACAUUGAAAAUAAGUAAAAAUAAAAAAAGAAAAGAACUGUUACUUCUCCAUCUCACCGCUCAAAACCCGGGAGAUUCUCAACAGCCACCAUCACACGUCCUUUAGUCGCCAACAACUUUAUAAGAUAAUUCUUAAAAGAGGAUUUGCAUCCUUUAACGCAGAUUAAUCUCGUAUUUGCAAAACUAACAAAGAGAAAAUUUGGUUACUGUUUAUUUUUUUAAA	-53.7
PC111	UCAAGAACAUUGAUAUCGUU	20	0	53	scaffold_5:705529:705653:-	UGAGGUAGUACGCCAUAUGAUAUUUGUGUUUGUUGACCAAGUAAUUCACUUUUGGAGCUCGUCCUUGUAAUAUAUCAUCAAAAAGGGGUGAACGAUCAAGAACAUUGAUAUCGUUUAAAGAUCUU	-24.23

## Sheet: Table S9
Table S9 Targets of novel and plausible candidate novel miRNAs in Thellungiella salsuginea
Novel and PC miRNAs	Target name or Accession No.	Annotation
tsa-miRn1	Thhalv10022981m	Unkonwn protein，BED zinc finger protein，
tsa-miRn2	Thhalv10022612m	Mlo protein(plasma membrane-localized MLO proteins)
tsa-miRn3	Thhalv10018754m	GDSL-like Lipase/Acylhydrolase
tsa-miRn4	Thhalv10016289m	Cellulose synthase protein
	Thhalv10018075m	Serine/threonine protein kinase
	Thhalv10002974m	UDP-glucuronosyl and UDP-glucosyl transferase
	Thhalv10004238m	Transferase
	Thhalv10000841m	D-lactate dehydrogenase
	Thhalv10000844m	D-lactate dehydrogenase
	Thhalv10012951m	Unknown
	Thhalv10010280m	Unknown
tsa-miRn5	Thhalv10006925m	Unknown
	Thhalv10015100m	Gibberellin regulated protein
tsa-miRn6	Thhalv10018872m	Iron/ascorbate family oxidoreductases
tsa-miRn7	Thhalv10021165m	Ninja-family protein AFP4,two or more ABREs-containing gene 2 (TMAC2)
	Thhalv10025107m	Unknown
	Thhalv10024265m	Transcription factor PHOX2/ARIX
	Thhalv10023593m	Serine/threonine specific protein phosphatase PP1
tsa-miRn8	BY808094	cation efflux family protein / metal tolerance protein, putative
	BY813008	glycosyl transferase family 8 protein
	BY827844	ribophorin I family protein
	BY822194	RNA recognition motif (RRM)-containing protein
	BY801766	D-alanine--D-alanine ligase family
tsa-miRn9	Thhalv10009950m	F-box domain protein,Leucine Rich Repeat,FBD)
	Thhalv10024447m	Sentrin-specific cysteine protease,Ulp1 protease
tsa-miRn10	Thhalv10007908m	Zinc finger protein
	Thhalv10018010m	ATP-dependent DNA ligase I
tsa-miRn11-3p	Thhalv10012333m	TFIIF-interacting CTD phosphatase
	Thhalv10006936m	Pentatricopeptide repeat-containing protein(ppr repeat)
	Thhalv10027825m	NLI interacting factor-like phosphatase
	Thhalv10013652m	F-box domain; Leucine Rich Repeat;FBD
tsa-miRn12	Thhalv10021050m	mRNA cleavage and polyadenylation factor I complex
	Thhalv10006551m	Myosin class V heavy chain( IQ calmodulin-binding motif;Myosin N-terminal SH3-like domain;DIL domain;Myosin head (motor domain))
	Thhalv10019718m	Zinc knuckle
	Thhalv10029515m	Phytoene/squalene synthetase
	Thhalv10013079m	Pyruvate kinase
tsa-miRn13	Thhalv10028171m	tRNA-splicing endonuclease positive effector (SEN1)
	Thhalv10002360m	Leucine-rich repeat protein
	Thhalv10002367m	Leucine-rich repeat protein
	Thhalv10000034m	Leucine-rich repeat protein
	Thhalv10000035m	Leucine-rich repeat protein
	Thhalv10000044m	Leucine-rich repeat protein
tsa-miRn14	Thhalv10021843m	Unknown
	Thhalv10016818m	Alpha-1,4-N-acetylglucosaminyltransferase
	Thhalv10008670m	Unknown
	Thhalv10002401m	Serine/threonine protein kinase
	Thhalv10002639m	Chitinase-related
	Thhalv10002786m	F-box associated protein
	Thhalv10028723m	Transcriptional repressor protein
tsa-miRn15	BY802997	unknown
	BY812173	unknown
	BY827992	unknown
	BY803815	DNA-binding family protein
	BY831396	unknown
tsa-miRn16	Thhalv10019931m	RNA polymerase II
tsa-miRn17	B04.B0306366	unknown
	BY814415	signal peptidase I family protein
tsa-miRn18	BY827910	mitochondrial substrate carrier family protein
	BY831936	UV-damaged DNA-binding protein, putative
	BY834407	transporter-related
	BY806527	expressed protein (At1g77350)
	BY811496	transport protein, putative
tsa-miRn19	Thhalv10019698m	RNA polymerase ii ctd phosphatase
	Thhalv10007533m	Unknown
	Thhalv10016003m	AAA+-type ATPase containing the peptidase
tsa-miRn20-3p	Thhalv10013765m	IQ calmodulin-binding protein
tsa-miRn21	Thhalv10022358m	F-box protein
	Thhalv10006836m	SIT4 phosphatase-associated protein
	Thhalv10018139m	Auxin response factor;AUX/IAA family
	Thhalv10028453m	OPT oligopeptide transporter protein
	Thhalv10000779m	DNA replication licensing factor
	Thhalv10013783m	β-tubulins proteins;F-box protein
	Thhalv10015476m	UDP-glucuronosyl and UDP-glucosyl transferase
tsa-miRn22	Thhalv10003858m	NPH3 protein
	Thhalv10003416m	Anion transporter
PC001	Thhalv10015606m	Photomorphogenesis repressor protein，E3 ubiquitin-protein ligase COP1-like
PC002	BY830443	basic helix-loop-helix (bHLH) family protein
	BY805196	2-Cys peroxiredoxin
	BY813748	histone acetyltransferase family protein
PC003	BY807670	dehydrogenase
PC004	BY807937	expressed protein (At1g50040)
	BY806321	GTP cyclohydrolase I
	BY811466	unknown
	BY805064	guanine nucleotide binding protein,G-protein
PC005	BY823781	pectinacetylesterase family protein
	BY810627	recA family protein
	BY805815	ankyrin repeat family protein
	BY806747	lipase class 3 family protein / calmodulin-binding heat-shock protein
PC006	Thhalv10006654m	Sensory transduction histidine kinase
PC007	BY818733	pentatricopeptide (PPR) repeat-containing protein
	BY815107	mitochondrial glycoprotein family protein / MAM33 family protein
	BY807888	heat shock transcription factor family protein
	BY804915	transducin family protein / WD-40 repeat family protein
	BY826845	aspartyl-tRNA synthetase, putative / aspartate--tRNA ligase, putative
PC008	BY820303	patatin-related
	BY827828	delta-1-pyrroline-5-carboxylate dehydrogenase
	BY831201	farnesyltransferase alpha subunit, protein farnesyltransferase
	BY812566	glycosyl hydrolase family 35 protein
	BY830955	RNA helicase, putative
PC009	EC599707	fructose-bisphosphate aldolase
PC010	Thhalv10002388m	Serine/threonine protein kinase
PC011	BY820018	F-box family protein
	BY810687	fructose 1,6-bisphosphatase
	BY801315	unknown
	BY815079	integral membrane Yip1 family protein
	BY801520	integral membrane Yip1 family protein
PC012	Thhalv10028496m	Serine/threonine protein kinase
	Thhalv10028499m	Serine/threonine protein kinase
PC013	BY821990	1-aminocyclopropane-1-carboxylate synthase,ACC synthase
	BY830434	protein kinase family protein / U-box domain-containing protein
PC014	BY826413	zinc finger homeobox family protein / ZF-HD homeobox family protein
	BY832922	epsin N-terminal homology (ENTH) domain-containing protein
	BY828766	GDSL-motif lipase/hydrolase family protein
PC015	Thhalv10024248m	Splicing factor 3b
PC016	Thhalv10019931m	RNA polymerase II
PC017	BY805721	unknown
	BY822947	unknown
	BY834130	F-box family protein / tubby family protein (TULP7)
	BY830504	prohibitin, putative
PC018	Thhalv10022172m	Methyltransferase, Cyclopropane-fatty-acyl-phospholipid synthase
	Thhalv10002106m	Photosystem I subunit IV
PC019	BY830390	expressed protein (At5g63040)
	BY818540	glycosyl transferase family 2 protein
	BY805175	ATP-dependent Clp protease proteolytic subunit, putative
	BY801070	CBL-interacting protein kinase 21
PC020	BY829655	adenosine/AMP deaminase family protein
PC021	BY817552	cell division control protein 2 homolog B (CDC2B)
	BY806045	epoxide hydrolase
	BY803399	basic helix-loop-helix (bHLH) family protein
	BY805437	protein disulfide isomerase
PC022	Thhalv10025296m	Tyrosine aminotransferase
	Thhalv10003560m	DNA (cytosine-5)-methyltransferase 3A
	Thhalv10004028m	Unknown
	Thhalv10010432m	NAD-dependent malate dehydrogenase
PC023	Thhalv10016442m	Uncharacterized conserved protein（Tubulin binding cofactor C）
	Thhalv10011191m	ATP-dependent RNA helicase A
	Thhalv10008346m	MYB related protein
	Thhalv10008569m	PHD Zn-finger protein
	Thhalv10027976m	Calmodulin and related proteins
	Thhalv10010197m	Transmembrane glycoprotein nicastrin
PC024	BY810430	TPLATE protein
PC025	BY815362	leucine-rich repeat family protein
	BY830585	holocarboxylase synthetase 1
PC026	BY809497	cytochrome P450
	BY833210	cytochrome P450
	BY816841	WD-40 repeat family protein
	BY827394	ubiquitin activating enzyme 1
	BY814672	calcium-binding EF hand family protein
PC027	BY817552	cell division control protein 2 homolog B
	BY806045	epoxide hydrolase
	BY803399	basic helix-loop-helix (bHLH) family protein
	BY805437	protein disulfide isomerase
PC028	Thhalv10001325m	Mitochondrial elongation factor
PC029	Thhalv10025868m	NUDIX hydrolase
	Thhalv10025945m	NUDIX hydrolase
	Thhalv10012522m	Reverse transcriptase，RNA-dependent DNA polymerase,Putative methyltransferase
PC030	BY833150	unknown
	BY830287	chalcone synthase
	BY824973	glycine cleavage system H protein 1, mitochondrial
PC031	BY833248	rhodanese-like domain-containing protein / PPIC-type PPIASE domain-containing protein
	BY824354	CBS domain-containing protein
	BY832149	CAAX amino terminal protease family protein
	BY818328	ankyrin repeat family protein
PC032	BY816036	xanthine/uracil permease family protein
	BY824995	adaptin family protein
	BY825961	CBL-interacting protein kinase 2
	BY814357	nuclear RNA-binding protein
	BY815245	5'-AMP-activated protein kinase beta-2 subunit
PC033	Thhalv10017125m	Isopropylmalate isomerase 2
	Thhalv10011276m	Pentatricopeptide repeat-containing protein(PPR repeat)
PC034	BY820270	ubiquitin-conjugating enzyme 7
	BY820852	amino acid permease family protein
	BY832897	SAC3/GANP family protein
PC035	BY803451	enoyl-CoA hydratase
	BY817613	unknown
PC036	BY834314	calmodulin-binding transcription activator
	BY820210	cytochrome P450 family protein
	BY808298	zinc finger (C3HC4-type RING finger) family protein
	BY832908	transcription initiation factor IIE (TFIIE) alpha subunit family protein
PC037	BY802102	COP9 signalosome subunit, putative / CSN subunit
	BY819815	eukaryotic translation initiation factor
	BY821040	calcium-binding EF hand family protein
	BY815545	haloacid dehalogenase-like hydrolase family protein
	BY819166	NAD-dependent epimerase/dehydratase family protein
PC038	Thhalv10008206m	Nicotianamine synthase; Methyltransferase
PC039	BY804533	2-oxoglutarate-dependent dioxygenase
	BY800642	calcineurin-like phosphoesterase family protein
	BY815206	transcriptional factor B3 family protein
	BY831949	coatomer gamma-2 subunit
	BY827617	2-oxoglutarate-dependent dioxygenase, putative
PC040	Thhalv10019963m	Phospholipase D1
	Thhalv10020050m	Serine/threonine protein kinase
	Thhalv10020113m	Pentatricopeptide repeat-containing protein(PPR repeat)
	Thhalv10021209m	Soluble epoxide hydrolase
	Thhalv10021489m	Single-stranded DNA-binding protein
	Thhalv10021595m	Translation initiation inhibitor
	Thhalv10019323m	Keratinocyte-associated protein 2
	Thhalv10026273m	SEC14 cytosolic factor family protein， phosphoglyceride transfer protein
	Thhalv10004399m	Zinc finger domain containing protein
	Thhalv10022591m	Succinate dehydrogenase, flavoprotein subunit
PC041	BY810265	ripening-responsive protein
	BY823788	bZIP transcription factor, putative
	BY824745	peroxisomal membrane protein 22 kDa
	BY833990	magnesium transporter CorA-like family protein
PC042	Thhalv10007400m	Permease
	Thhalv10024664m	Serine/threonine protein kinase
	Thhalv10015846m	GDSL-like Lipase，Acylhydrolase
PC043	BY802852	zinc finger (C3HC4-type RING finger) family protein
	BY817628	integral membrane protein, putative
	BY826262	zinc finger (C3HC4-type RING finger) family protein
	BY819621	mitochondrial serine acetyltransferase
PC044	BY822638	unknown
	BY826985	auxin-responsive protein / indoleacetic acid-induced protein 16
	BY817666	bZIP transcription factor family protein
	BY820063	pentatricopeptide (PPR) repeat-containing protein
	BY813522	mitogen-activated protein kinase, MAPK
PC045	Thhalv10023294m	GTPase activating proteins (GAPs)
PC046	BY829615	DEAD box RNA helicase
	BY812834	DEAD box RNA helicase
	BY801570	4-coumarate--CoA ligase family protein
PC047	BY829879	PHD finger family protein
	BY803667	glycoside hydrolase family 28 protein
	BY806691	protein kinase family protein / ankyrin repeat family protein
	6_H03_T3 Ath	metallothionein-like protein
PC048	BY821570	nuclear fusion defective 6
PC049	Thhalv10027151m	Unknown
PC050	BY811775	kinase family protein
	BY807989	MYB family transcription factor
	5_C09_T3 Ath	ferredoxin-NADP+ reductase
PC051	Thhalv10024424m	Kinesin-like protein
PC052	Thhalv10007857m	Molecular chaperone
PC053	BY813522	mitogen-activated protein kinase, putative / MAPK
	BY826963	50S ribosomal protein L12-1, chloroplast
	BY813419	zinc finger (C3HC4-type RING finger) family protein
	BY820063	pentatricopeptide (PPR) repeat-containing protein
PC054	Thhalv10013006m	Reticulon
PC057	Thhalv10011305m	Unknown
PC058	Thhalv10012740m	Subtilase family;Peptidase inhibitor I9
PC059	BY830371	DNAJ heat shock N-terminal domain-containing protein
	BY824282	beta-carotene hydroxylase
	BY824021	SEC14 cytosolic factor family protein / phosphoglyceride transfer family protein
	BY828110	zinc finger (MIZ type) family protein
PC060	Thhalv10002592m	GDSL-like Lipase/Acylhydrolase
PC061	BY829385	unknown
	BY830907	thylakoid-bound ascorbate peroxidase
	BY803308	60S ribosomal protein
PC062	Thhalv10000713m	Ubiquitin-like-specific protease 1(Ulp1 protease)
PC063	BY814943	DNA-binding protein-related
	BY813313	ATP synthase family
	BY800668	SSXT protein-related / transcription co-activator-related
	BY813833	inorganic phosphate transporter, putative
	BY832874	protein kinase family protein
PC064	BY813987	pentatricopeptide (PPR) repeat-containing protein
	BY825517	2-oxoglutarate-dependent dioxygenase
	BY815057	zinc finger (C3HC4-type RING finger) family protein
	B0305437	unknown
	BY828986	40S ribosomal protein S3
PC065	Thhalv10024629m	Endonuclease
PC066	Thhalv10006639m	Glycosyltransferase
PC067	BY815806	mitochondrial import inner membrane translocase subunit Tim17/Tim22/Tim23 family protein
	BY824940	zinc finger (C3HC4-type RING finger) family protein
PC068	Thhalv10006594m	Phospholipid-translocating ATPase
PC069	Thhalv10005867m	Inositol polyphosphate 5-phosphatase and related proteins
	Thhalv10005724m	Pectinesterase
	Thhalv10012522m	Reverse transcriptase,methyltransferase
	Thhalv10011068m	Helix-loop-helix DNA-binding protein
PC070	Thhalv10019041m	MYB Transcription factor
	Thhalv10004635m	bZIP transcription factor
	Thhalv10013181m	bHLHZip transcription factor BIGMAX
PC071	BY819585	methylmalonate-semialdehyde dehydrogenase
	BY826769	raffinose synthase family protein
	BY831784	Dof-type zinc finger domain-containing protein
	BY827179	pectinesterase family protein
PC072	BY820151	serine/threonine protein phosphatase PP2A-2 catalytic subunit (PP2A2)
	BY827875	aladin-related / adracalin-related protein
	BY818889	calcineurin-like phosphoesterase family protein
	BY832403	actin 2
PC073	Thhalv10001814m	Plant neutral invertase
	Thhalv10011177m	Phosphatidylinositol 4-kinase
	Thhalv10006576m	Guanine nucleotide exchange factor
	Thhalv10025291m	Magnesium chelatase
	Thhalv10012788m	Serine/threonine protein kinase
	Thhalv10011121m	F-box protein
PC074	BY824142	histone H2A, putative
	BY820218	integral membrane family protein
	BY805149	leucine-rich repeat family protein / protein kinase family protein
	BY822361	aldehyde dehydrogenase/ antiquitin
PC075	Thhalv10011278m	Transporter, ABC superfamily
	Thhalv10018351m	E3 ubiquitin ligase
	Thhalv10003852m	Pentatricopeptide repeat-containing protein(ppr repeat)
	Thhalv10012749m	Pentatricopeptide repeat-containing protein(ppr repeat)
PC076	Thhalv10001898m	Serine/threonine protein kinase
PC077	BY809064	DEAD/DEAH box helicase
	BY826525	glutathione S-transferase
	BY827899	ankyrin repeat family protein
	BY827899	ankyrin repeat family protein
PC078	Thhalv10016730m	E3 ubiquitin-protein ligase PUB23
PC079	Thhalv10009776m	Flavin-containing monooxygenase
PC080	BY820266	matrix-localized MAR DNA-binding protein-related
	BY815645	phosphoribosylaminoimidazole carboxylase family protein / AIR carboxylase family protein (
	BY816296	glutaredoxin family protein
	BY813881	leucine-rich repeat protein-related
PC081	Thhalv10028586m	WRKY transcription factor (耐盐)
PC082	Thhalv10018134m	ubiquitin-protein ligase
PC083	Thhalv10013732m	Multicopper oxidase
PC084	BY801839	5'-AMP-activated protein kinase beta-1 subunit-related
	B0305371	unknown
	BY818539	glycosyl transferase family 2 protein
	BY807731	eukaryotic translation initiation factor SUI1 family protein
PC085	BY826574	6-phosphogluconate dehydrogenase family protein
	BY807149 RTFL1	zinc finger (C3HC4-type RING finger) family protein
	BY811906	transcription factor, putative / E2F-like repressor E2L1
PC086	BY825549	superoxide dismutase copper chaperone
	BY810493	lipase class 3 family protein
	BY811485	hydrolase, alpha/beta fold family protein
	BY813810	aspartate aminotransferase, mitochondrial / transaminase A (ASP1)
PC087	Thhalv10020522m	Serine/threonine protein kinase
	Thhalv10020529m	Cytochrome P450
	Thhalv10021105m	Sulfotransferase
	Thhalv10021501m	Peroxiredoxin
	Thhalv10022048m	Serine/threonine protein kinase
	Thhalv10016562m	glycosyltransferase
	Thhalv10017021m	PurA ssDNA and RNA-binding protein
	Thhalv10011329m	Mitogen-activated protein kinase
	Thhalv10011599m	Electron transport oxidoreductase
	Thhalv10007870m	Nucleoside transporter
	Thhalv10009044m	40S ribosomal protein S12
	Thhalv10028347m	Lung seven transmembrane receptor
	Thhalv10006183m	GUN4-like
	Thhalv10019018m	Multifunctional chaperone
	Thhalv10024517m	Sugar transporter
	Thhalv10024702m	Protease M20-related(Peptidase dimerisation domain;Peptidase family M20/M25/M40)
	Thhalv10025732m	Dehydrogenases with different specificities (related to short-chain alcohol dehydrogenases)
	Thhalv10025820m	centromere-binding protein 1,CBP-1(Helix-loop-helix DNA-binding domain)
	Thhalv10003740m	Phorbol esters/diacylglycerol binding domain (C1 domain)
	Thhalv10003799m	Purple acid phosphatase(Calcineurin-like phosphoesterase)
	Thhalv10001158m	Zinc finger protein
	Thhalv10015741m	MYB-related protein
PC088	BY827477	UDP-sulfoquinovose:DAG sulfoquinovosyltransferase / sulfolipid synthase
	BY808875	PRLI-interacting factor L, putative
	BY802328	3' exoribonuclease family domain 1-containing protein
PC089	Thhalv10022134m	short-chain dehydrogenases,reductase
	Thhalv10016257m	ABC transporter
	Thhalv10018520m	Lysosomal acid lipase
	Thhalv10010582m	F-box protein
PC090	Thhalv10026055m	Mitochondrial matrix glycoprotein
	Thhalv10028500m	Serine/threonine protein kinase
PC091	BY821522	zinc finger (CCCH-type) family protein
	BY812080	zinc finger homeobox family protein / ZF-HD homeobox family protein
	BY809612	DNA-binding protein-related
	BY805209	glycosyl transferase family 8 protein
PC092	Thhalv10007441m	Hepapan sulfate 6-0-sulfotransferase
	Thhalv10025482m	Trehalose-6-phosphate synthase
PC093	Thhalv10019643m	F-box associated protein
PC094	BY825897	histone H1/H5 family protein
	BY835374	speckle-type POZ protein-related
	BY825055	TMS membrane family protein / tumour differentially expressed (TDE) family protein
	BY827459	zinc finger (C3HC4-type RING finger) family protein
PC095	BY817234	DEAD box RNA helicase, putative
	BY821623	sucrose transporter / sucrose-proton symporter
	BY817047	expressed protein (At5g64816)
	BY808176	DNA topoisomerase VIA
PC096	BY808050	scarecrow-like transcription factor 14
	BY806133	auxin-responsive protein / indoleacetic acid-induced protein 9
	BY816727	unknown
PC097	BY801867	auxin-responsive AUX/IAA family protein
	BY811225	transcription factor, fertilization-independent seed 2 protein
	BY833112	unknown
PC098	BY801449	expressed protein (At4g28260)
	BY808320	inosine-uridine preferring nucleoside hydrolase family protein
	BY825123	glycosyl transferase family 2 protein
	BY804640	unknown
PC099	BY823260	chlorophyll A-B binding protein
	BY814355	nucleolar protein-related
	BY832204	nuclear RNA-binding protein
	BY807289	zinc finger (C3HC4-type RING finger) family protein
	BY817444	scarecrow transcription factor family protein
PC100	BY826780	F-box family protein
	BY822085	aminotransferase class I and II family protein
	BY822277	aminotransferase class I and II family protein
PC101	BY833090	fructose-bisphosphate aldolase, putative (At2g36460)
	BY819306	acephala stress responsive protein
	BY808483	20S proteasome alpha subunit B (PAB1) (PRC3) (At1g16470)
	BY815216	glutaredoxin family protein (At1g64500)
	BY832659	tRNA synthetase class I (W and Y) family protein
PC102	BY821862	expressed protein (At2g05310)
	BY833600	expressed protein (At5g16030)
	BY830623	expressed protein (At5g16030)
	BY831525	expressed protein (At1g54740)
	BY828435	serine/threonine/tyrosine kinase, putative (At2g24360)
PC103	BY823587	zinc finger homeobox family protein / ZF-HD homeobox family protein
	BY812952	expressed protein (At2g32170)
	BY834915	expressed protein (At5g03900)
	BY811510	selenoprotein family protein
	BY832808	cytokinesis-related Sec1 protein
PC104	Thhalv10006664m	Calcium transporting ATPase
	Thhalv10006083m	Dihydrodipicolinate reductase
PC105	Thhalv10005104m	Acyl carrier protein/NADH-ubiquinone oxidoreductase
PC106	Thhalv10005683m	Modification methylase
	Thhalv10000617m	Predicted transcription factor DATF1
PC107	BY832754	aconitate hydratase, cytoplasmic,/ citrate hydro-lyase/aconitase
	BY830541	expressed protein (At1g08640)
PC108	BY829947	serine carboxypeptidase S28 family protein
	BY801401	F-box family protein
	6_F03_T3	unknown
	BY831393	pyruvate kinase
	BY819785	transcriptional factor B3 family protein / auxin-responsive factor AUX/IAA-related
PC109	Thhalv10015334m	APUM18,pumilio
	Thhalv10015341m	APUM19,pumilio
	Thhalv10015510m	APUM20,pumilio
PC110	BY804083	glycine hydroxymethyltransferase
	BY814050	glycine hydroxymethyltransferase
	BY822066	senescence-associated family protein
	BY821377	expressed protein (At4g33890)
	BY819877	zinc finger (MYND type) family protein
PC111	Thhalv10006862m	Ubiquitin-protein ligase
	Thhalv10027915m	Germin-like protein，Cupin
	Thhalv10018216m	Oligopeptide transporter,OPT
	Thhalv10024237m	Multidrug/pheromone exporter, ABC transporter
	Thhalv10004751m	Shikimate kinase
	Thhalv10024169m	Vacuolar sorting protein VPS1, dynamin, and related proteins
	Thhalv10012609m	Serine/threonine protein kinase
	Thhalv10013408m	DnaJ gene
	Thhalv10003142m	Phosphatidic acid phosphohydrolase 2
	Thhalv10000073m	Glycosyl transferase

## Sheet: Table S10
Table S10 Targets of known miRNAs in Thellungiella salsuginea
MiRNAs	Target name or Accession No.	Annottion
miR156/157	Thhalv10021617m	SBP domain protein
	Thhalv10017725m	C1-like domain
	Thhalv10011199m	Peptidase M16 inactive domain; Peptidase M16C associated
	Thhalv10022738m	GHMP kinases N terminal domain;GHMP kinases C terminal
	Thhalv10001028m	ATP synthase, Delta/Epsilon chain, beta-sandwich domain
	Thhalv10000312m	CRS1 / YhbY (CRM) domain
	Thhalv10020557m	Protein phosphatase 2C
	Thhalv10021617m	SBP domain
	Thhalv10006679m	Calponin homology (CH) domain;Kinesin motor domain
	Thhalv10006921m	Cullin protein neddylation domain;Cullin family
	Thhalv10008895m	NUDIX domain
	Thhalv10009488m	PPR repeat
	Thhalv10009950m	F-box domain;Leucine Rich Repeat;FBD
miR158	Thhalv10009670m	Xyloglucan fucosyltransferase
	Thhalv10028308m	PPR repeat
	Thhalv10005926m	F-box domain;Leucine Rich Repeat
miR159	Thhalv10020455m	Myb-like DNA-binding domain
	Thhalv10014212m	Helix-loop-helix DNA-binding domain
miR319	Thhalv10018799m	Phosphotransferase enzyme
	Thhalv10024204m	SWIRM domain;Flavin containing amine oxidoreductase
	Thhalv10012616m	Glycosyl hydrolases family 31
	Thhalv10000500m	Ulp1 protease family, C-terminal catalytic domain
miR160	Thhalv10001813m	GDP-fucose protein O-fucosyltransferase
	Thhalv10007048m	PPR repeat
	Thhalv10007313m	FAD binding domain;Berberine and berberine like
	Thhalv10012659m	Protein kinase domain;PPR repeat
	Thhalv10011337m	DAK2 domain;Dak1 domain
	Thhalv10007970m	Zinc finger;C3HC4 type (RING finger)
	Thhalv10002462m	Ankyrin repeat;BTB/POZ domain
miR161	BY820412	No significant similarity found
	BY834694	pentatricopeptide (PPR) repeat-containing protein
miR162	BY829452	heat shock protein 70
miR164	Thhalv10021186m	No apical meristem (NAM) protein
	Thhalv10027326m	Kelch motif;Kelch motif;F-box domain
miR165	Thhalv10016241m	MEKHLA domain;START domain;Homeobox domain
	Thhalv10013042m	Phosphatidylinositol-specific phospholipase C
miR166	Thhalv10016241m	MEKHLA domain protein
	Thhalv10013023m	LMBR1-like membrane protein;PepSY-associated TM helix
miR167	Thhalv10006747m	Auxin response factor;B3 DNA binding domain;AUX/IAA family
	Thhalv10024557m	Zinc finger, ZZ type;UBA/TS-N domain;PB1 domain
	Thhalv10024618m	Cyclic nucleotide-binding domain;Ion transport protein;Ion channel
miR168	Thhalv10011196m	Translation initiation factor
	Thhalv10004832m	26S proteasome regulatory complex
miR169	Thhalv10020167m	DHHC-type Zn-finger proteins(DHHC zinc finger domain)
	Thhalv10005761m	Nuclear AAA ATPase
	Thhalv10025471m	High-affinity nickel-transport protein
miR171	Thhalv10018665m	Cdk activating kinase
miR172	Thhalv10016626m	AP2 domain protein
	Thhalv10011204m	Serine/threonine protein kinase
	Thhalv10024958m	Cytochrome P450 (Cytochrome P450)
	Thhalv10026007m	bZIP transcription factor;Basic region leucine zipper
	Thhalv10014790m	ubiquitin specific protein-ralated
miR2111	Thhalv10010298m	Ca2+-independent phospholipase A2
miR390	Thhalv10021377m	Ferritin
	Thhalv10028381m	Serine/threonine protein kinase
	Thhalv10023636m	Chlorophyll A-B binding protein
miR391	Thhalv10024281m	Calcium transporting ATPase
	Thhalv10025093m	RNA pseudouridylate synthase
miR393	Thhalv10021561m	nucleolar protein family A
	Thhalv10017208m	vesicle transport v-SNARE protein
miR394	Thhalv10007553m	F-box domain
	Thhalv10024322m	actin regulatory proteins
	Thhalv10024389m	subtilisin/kexin-related serine protease
	Thhalv10003520m	WD40 repeat-containing protein
	Thhalv10004205m	peptide chain release factor
miR395	Thhalv10020392m	Multicopper oxidases
	Thhalv10020675m	ATP sulfurylase
	Thhalv10012871m	sulfate transporter
miR396	Thhalv10020652m	Serine carboxypeptidases
	Thhalv10016614m	EXS family
	Thhalv10006531m	ribonuclease L
	Thhalv10004751m	Shikimate kinase
	Thhalv10010134m	Nuclear AAA ATPase
miR398	Thhalv10023910m	pentatricopeptide repeat-containing protein(PPR repeat)
miR399	Thhalv10020219m	Plant neutral invertase
	Thhalv10016214m	Ubiquitin-protein ligase
miR400	Thhalv10016605m	pentatricopeptide repeat-containing protein(PPR repeat)
miR403	Thhalv10006643m	eukaryotic translation initiation factor 2C
	Thhalv10026378m	Ribosomal protein L23
miR408	Thhalv10007056m	sterol desaturase
	Thhalv10001468m	Mitochondrial polypeptide chain release factor
	Thhalv10000097m	B3 DNA binding domain
miR824	Thhalv10024407m	AAA+-type ATPase
	Thhalv10026116m	MADS box transcription factor
miR827	Thhalv10008149m	SPX domain;C3HC4 type Zinc finger
	Thhalv10023313m	Major Facilitator Superfamily;SPX domain protein
miR5139	Thhalv10020147m	anion exchange protein
	Thhalv10021955m	sentrin/sumo-specific protease, Ulp1 protease family
	Thhalv10016558m	UDP-glucuronosyl and UDP-glucosyl transferase
	Thhalv10017348m	sensor histidine kinase
	Thhalv10008212m	dual specificity phosphatase
	Thhalv10001419m	AAA+-type ATPase
	Thhalv10025494m	cysteine protease
	Thhalv10025904m	Prolyl 4-hydroxylase alpha subunit
	Thhalv10027106m	Ulp1 protease
	Thhalv10027335m	flavin reductase
	Thhalv10028651m	Mitochondrial translation elongation factor Tu
	Thhalv10003746m	Ca2+-binding actin-bundling protein
	Thhalv10004105m	No apical meristem (NAM) protein
	Thhalv10004477m	Prohibitin-related membrane protease subunits
	Thhalv10004654m	Zn-finger protein
	Thhalv10022620m	MYC
	Thhalv10000925m	Nuclear inhibitor of phosphatase
	Thhalv10012588m	Predicted bile acid beta-glucosidase
	Thhalv10013614m	Membrane transport protein
	Thhalv10010104m	Serine/threonine protein kinase)
	Thhalv10010139m	beta catenin-related armadillo repeat-containing
	Thhalv10010452m	Protein phosphatase 2C
miR4995	Thhalv10019999m	Metallo-beta-lactamase superfamily
	Thhalv10020261m	MEKK and related serine/threonine protein kinases
	Thhalv10020319m	Lysyl-tRNA synthetase
	Thhalv10021014m	Reversibly glycosylated polypeptide
	Thhalv10021195m	Glucose-6-phosphate/phosphate and phosphoenolpyruvate/phosphate antiporter
	Thhalv10021351m	serine/arginine rich splicing factor
	Thhalv10016746m	cation-transporting ATPase
	Thhalv10017824m	Ring zine finger protein
	Thhalv10011300m	serine/threonine protein kinase
	Thhalv10011387m	Ribosome biogenesis protein
	Thhalv10006738m	pentatricopeptide repeat-containing protein(PPR repeat)
	Thhalv10001767m	Arylacetamide deacetylase
	Thhalv10018474m	Alanine aminotransferase
	Thhalv10024224m	Xanthine dehydrogenase
	Thhalv10024240m	Vesicle coat complex COPI
	Thhalv10024752m	NPR1/NIM1 like defence protein
	Thhalv10025018m	SWAP mRNA splicing regulator
	Thhalv10029222m	1,3-beta-glucan synthase/callose synthase catalytic subunit
	Thhalv10003535m	TATA-binding protein-interacting protein
	Thhalv10003689m	SNF2 family DNA-dependent ATPase
	Thhalv10004809m	6-phosphogluconolactonase
	Thhalv10023098m	Serine/threonine protein kinase/TGF-beta stimulated factor
	Thhalv10000851m	D-lactate dehydrogenase
	Thhalv10014138m	Annexin
	Thhalv10014422m	Mitochondrial J-type chaperone
	Thhalv10014781m	Plastid and cyanobacterial ribosomal protein
	Thhalv10015835m	Basic region leucine zipper;bZIP transcription factor
	Thhalv10010086m	Kinesin-like protein
	Thhalv10010648m	6-phosphogluconolactonase - like protein
	Thhalv10011112m	Lipase
	Thhalv10000208m	Myotrophin and similar proteins
miR894	Thhalv10006594m	cation-transporting ATPase
	Thhalv10002527m	Putative serine/threonine protein kinase
	Thhalv10010566m	GATA-4/5/6 transcription factors
